# Supplementary material for: Engineered CRISPRa enables programmable eukaryote-like gene activation in bacteria
Source: Nat Commun. 2019 Aug 26;10:3693. doi: 10.1038/s41467-019-11479-0 (PMC6710252; doi:10.1038/s41467-019-11479-0)
Supplement: Supplementary file 4 — Supplementary Data 1 [file 41467_2019_11479_MOESM4_ESM.xlsx]

## Sheet: Table1
Table 1: Plasmids used in this study
‘dCas9’ in this table refers ‘dCas9 generator’ (sequence in Table 6)
‘dxCas9’ in this table refers ‘dxCas9 generator’ (sequence in Table 6)
‘Reporter’ in this table refers ‘Reporter with sfGFP::ASV tag’ (sequence in Table 7)
Notice: scars between the parts come from construction are not shown.
Name	Structure	Vector	Reference
pLY1	dCas9-PrhaB-PSPFΔHTH::λN22plus-PpspA-2G6-Reporter	pSB4A3*	This study
pLY2	dCas9-PpspA-2G6-Reporter-PrhaB-PSPF	pSB4A3*	This study
pLY3	dCas9-PrhaB-PSPFΔHTH::λN22plus- PpspA-mut-Reporter	pSB4A3*	This study
pLY4	PrhaB-PSPF-PpspA-mut-Reporter	pSB4A3*	This study
pLY5	dCas9-PpspA-G6-Reporter-J23113-PSPFΔHTH::λN22plus	pSB4A3*	This study
pLY6	dCas9-PpspA-G6-Reporter-J23117-PSPFΔHTH::λN22plus	pSB4A3*	This study
pLY7	dCas9-PpspA-G6-Reporter-J23116-PSPFΔHTH::λN22plus	pSB4A3*	This study
pLY8	dCas9-PpspA-G6-Reporter-J23106-PSPFΔHTH::λN22plus	pSB4A3*	This study
pLY9	dCas9- PpspA-2G6-Reporter-J23106-PSPFΔHTH::λN22plus	pSB4A3*	This study
pLY10	dCas9-PhrpL-opt-Reporter-J23106-PSPFΔHTH::λN22plus	pSB4A3*	This study
pLY11	PSPFΔHTH::dCas9-PhrpL-opt-Reporter	pSB4A3*	This study
pLY12	dCas9-PpspA-1-Reporter-J23106-PSPFΔHTH::λN22plus	pSB4A3*	This study
pLY13	dCas9-PpspA-2-Reporter-J23106-PSPFΔHTH::λN22plus	pSB4A3*	This study
pLY14	dCas9-PpspA-3-Reporter-J23106-PSPFΔHTH::λN22plus	pSB4A3*	This study
pLY15	dCas9-PpspA-4-Reporter-J23106-PSPFΔHTH::λN22plus	pSB4A3*	This study
pLY16	dCas9-PpspA-5-Reporter-J23106-PSPFΔHTH::λN22plus	pSB4A3*	This study
pLY17	dCas9-PpspA-6-Reporter-J23106-PSPFΔHTH::λN22plus	pSB4A3*	This study
pLY18	dCas9-PpspA-7-Reporter-J23106-PSPFΔHTH::λN22plus	pSB4A3*	This study
pLY19	dCas9-PpspA-8-Reporter-J23106-PSPFΔHTH::λN22plus	pSB4A3*	This study
pLY20	dCas9-PpspA-9-Reporter-J23106-PSPFΔHTH::λN22plus	pSB4A3*	This study
pLY21	dCas9-PpspA-10-Reporter-J23106-PSPFΔHTH::λN22plus	pSB4A3*	This study
pLY22	dCas9-PpspA-15-Reporter-J23106-PSPFΔHTH::λN22plus	pSB4A3*	This study
pLY23	dCas9-PpspA-20-Reporter-J23106-PSPFΔHTH::λN22plus	pSB4A3*	This study
pLY24	dCas9-PpspA-25-Reporter-J23106-PSPFΔHTH::λN22plus	pSB4A3*	This study
pLY25	dCas9-PpspA-30-Reporter-J23106-PSPFΔHTH::λN22plus	pSB4A3*	This study
pLY26	dCas9-PpspA-35-Reporter-J23106-PSPFΔHTH::λN22plus	pSB4A3*	This study
pLY27	dCas9-PpspA-40-Reporter-J23106-PSPFΔHTH::λN22plus	pSB4A3*	This study
pLY28	dCas9-PpspA-2LEA2-Reporter-J23106-PSPFΔHTH::λN22plus	pSB4A3*	This study
pLY29	dCas9-PrhaB-PSPFΔHTH::λN22plus-PpspA-WT-Reporter	pSB4A3*	This study
pLY30	dCas9-PrhaB-PSPFΔHTH::λN22plus-PhrpL-WT-Reporter	pSB4A3*	This study
pLY31	dCas9-PrhaB-PSPFΔHTH::λN22plus-PnifH-Reporter	pSB4A3*	This study
pLY32	dCas9-PrhaB-PSPFΔHTH::λN22plus-PnifJ-Reporter	pSB4A3*	This study
pLY33	dCas9-J23106-PSPFΔHTH::λN22plus-PnifH-Reporter	pSB4K5***	This study
pLY34	dCas9-J23106-PSPFΔHTH::λN22plus-PnifJ-Reporter	pSB4K5***	This study
pLY35	dCas9-J23106-PSPFΔHTH::λN22plus-Phybrid-GG-Reporter	pSB4A3*	This study
pLY36	dCas9-J23106-PSPFΔHTH::λN22plus-Phybrid-GF-Reporter	pSB4A3*	This study
pLY37	dCas9-J23106-PSPFΔHTH::λN22plus-Phybrid-GP-Reporter	pSB4A3*	This study
pLY38	dCas9-J23106-PSPFΔHTH::λN22plus-Phybrid-HP-Reporter	pSB4A3*	This study
pLY39	dCas9-J23106-PSPFΔHTH::λN22plus-Phybrid-HF-Reporter	pSB4A3*	This study
pLY40	dCas9-J23106-PSPFΔHTH::λN22plus-Phybrid-HG-Reporter	pSB4A3*	This study
pLY41	dCas9-J23106-PSPFΔHTH::λN22plus-Phybrid-NP-Reporter	pSB4A3*	This study
pLY42	dCas9-J23106-PSPFΔHTH::λN22plus-Phybrid-NG-Reporter	pSB4A3*	This study
pLY43	dCas9-J23106-PSPFΔHTH::λN22plus-Phybrid-NF-Reporter	pSB4A3*	This study
pLY44	dCas9-PpspA-20-Reporter-J23106-NorRΔHTH(1-474)::λN22plus	pSB4A3*	This study
pLY45	dCas9-PpspA-20-Reporter-J23106-NorR (179-474)::λN22plus	pSB4A3*	This study
pLY46	dCas9-PpspA-20-Reporter-J23106-NorR (179-504)::λN22plus	pSB4A3*	This study
pLY47	dCas9-PpspA-20-Reporter-J23106-NorR (188-504)::λN22plus	pSB4A3*	This study
pLY48	dCas9-PpspA-20-Reporter-J23106-WtsA::λN22plus	pSB4A3*	This study
pLY49	dCas9-PpspA-20-Reporter-J23106-ZraR::λN22plus	pSB4A3*	This study
pLY50	dCas9-PpspA-20-Reporter-J23106-hrpR:: λN22plus & hrpS::λN22plus	pSB4A3*	This study
pLY51	PnifH-Reporter	pSB4K5***	This study
pLY52	PnifJ-Reporter	pSB4K5***	This study
pLY53	dCas9-J23106-PSPFΔHTH::λN22plus-PpspA-LEA1B1-Reporter	pSB4A3*	This study
pLY54	dCas9-J23106-PSPFΔHTH::λN22plus-PpspA-LEA2B2-Reporter	pSB4A3*	This study
pLY55	dCas9-J23106-PSPFΔHTH::λN22plus-PpspA-LEA3B3-Reporter	pSB4A3*	This study
pLY56	dCas9-J23106-PSPFΔHTH::λN22plus-PpspA-LEA4B4-Reporter	pSB4A3*	This study
pLY57	dCas9-J23106-PSPFΔHTH::λN22plus-PpspA-LEA5B5-Reporter	pSB4A3*	This study
pLY58	PrhaB-PSPF-PpspA-WT-Reporter	pSB4A3*	This study
pLY59	dCas9-PpspA-2G6-Reporter-J23106- PSPFΔHTH::MCP	pSB4A3*	This study
pLY60	dCas9-PpspA-2G6-Reporter-PrhaB-PSPFΔHTH::MCP	pSB4A3*	This study
pLY61	dxCas9-J23106-PSPFΔHTH::λN22plus-PpspA-LEA1B1-Reporter	pSB4A3*	This study
pLY62	dxCas9-J23106-PSPFΔHTH::λN22plus-PpspA-LEA3B3-CGT-Reporter	pSB4A3*	This study
pLY63	dxCas9-J23106-PSPFΔHTH::λN22plus-PpspA-LEA3B3-TGT-Reporter	pSB4A3*	This study
pLY64	dxCas9-J23106-PSPFΔHTH::λN22plus-PpspA-LEA3B3-GGT-Reporter	pSB4A3*	This study
pLY65	dCas9-J23106-PSPFΔHTH::λN22plus-PpspA-LEA3B3-CGT-Reporter	pSB4A3*	This study
pLY66	dCas9-J23106-PSPFΔHTH::λN22plus-PpspA-LEA3B3-TGT-Reporter	pSB4A3*	This study
pLY67	dCas9-J23106-PSPFΔHTH::λN22plus-PpspA-LEA3B3-GGT-Reporter	pSB4A3*	This study
pLY68	dxCas9-PrhaB-PSPFΔHTH::λN22plus-PpspA-LEA1B1-Reporter-PpspA-LEA3B3-sgRNA-LEB1	pSB4A3*	This study
pLY69	dCas9-PrhaB-PSPFΔHTH::λN22plus-PpspA-LEA1B1-Reporter- PpspA-LEA3B3-sgRNA-LEB1	pSB4A3*	This study
pLY70	dxCas9-PrhaB-PSPFΔHTH::λN22plus-PpspA-LEA3B3-Reporter	pSB4A3*	This study
pLY71	dCas9-PrhaB-PSPFΔHTH::λN22plus-PpspA-LEA3B3-Reporter	pSB4A3*	This study
pLY72	dxCas9-RA32T-PhrpL-opt-Reporter	pSB4A3*	This study
pLY73	dxCas9-PrhaB-PSPFΔHTH::λN22plus-PpspA-LEA3B3-Reporter-PpspA-LEA3B3-PSPFΔHTH::λN22plus	pSB4A3*	This study
pLY74	Plux2-sgRNA-G6	p15AC	This study
pLY75	Plux2-sgRNA-mut	p15AC	This study
pLY76	Plux2-sgRNA-LEA2	p15AC	This study
pLY77	Plux2-sgRNA-LEB2	p15AC	This study
pLY78	Plux2-sgRNA-B0062-R-LEA2	p15AC	This study
pLY79	Plux2-sgRNA-ECK120015452-LEA2	p15AC	This study
pLY80	Plux2-sgRNA-ECK120015957-LEA2	p15AC	This study
pLY81	Plux2-sgRNA-thr-LEA2	p15AC	This study
pLY82	Plux2-sgRNA-tetA-LEA2	p15AC	This study
pLY83	Plux2-sgRNA-B0060-LEA2	p15AC	This study
pLY84	Plux2-sgRNA-LEA2-WT	p15AC	This study
pLY85	Plux2-sgRNA-LEA2-WTmis1	p15AC	This study
pLY86	Plux2-sgRNA-LEA2-WTmis2	p15AC	This study
pLY87	Plux2-sgRNA-LEA2-WTBoxB1	p15AC	This study
pLY88	Plux2-sgRNA-LEA2-WTBoxB2/3	p15AC	This study
pLY89	Plux2-sgRNA-LEA2-BoxB1/2/3	p15AC	This study
pLY90	Plux2-sgRNA-B0062-R-RiboJ-LEA2	p15AC	This study
pLY91	Plux2-sgRNA-B0062-R-RiboJ-LEA1	p15AC	This study
pLY92	Plux2-sgRNA-B0062-R-RiboJ-LEB1	p15AC	This study
pLY93	Plux2-sgRNA-B0062-R-RiboJ-LEA3	p15AC	This study
pLY94	Plux2-sgRNA-B0062-R-RiboJ-LEB3	p15AC	This study
pLY95	Plux2-sgRNA-B0062-R-RiboJ-LEA4	p15AC	This study
pLY96	Plux2-sgRNA-B0062-R-RiboJ-LEB4	p15AC	This study
pLY97	Plux2-sgRNA-LEA1-WTmis2	p15AC	This study
pLY98	Plux2-sgRNA-LEB1-WTmis2	p15AC	This study
pLY99	Plux2-sgRNA-LEA3-WTmis2	p15AC	This study
pLY100	Plux2-sgRNA-LEB3-WTmis2	p15AC	This study
pLY101	Plux2-sgRNA-LEA4-WTmis2	p15AC	This study
pLY102	Plux2-sgRNA-LEB4-WTmis2	p15AC	This study
pLY103	Plux2-sgRNA-LEA1	p15AC	This study
pLY104	PrhaB-NifA2-PnifH-Reporter	pSB4A3*	This study
pLY105	Plux2-sgRNA-LEA3	p15AC	This study
pLY106	Plux2-sgRNA-LEA4	p15AC	This study
pLY107	Plux2-sgRNA-LEA5	p15AC	This study
pLY108	Plux2-sgRNA-LEB1	p15AC	This study
pLY109	PrhaB-NifA2-PnifJ-Reporter	pSB4A3*	This study
pLY110	Plux2-sgRNA-LEB3	p15AC	This study
pLY111	Plux2-sgRNA-LEB4	p15AC	This study
pLY112	Plux2-sgRNA-LEB5	p15AC	This study
pLY113	Plux2-sgRNA-H1	p15AC	This study
pLY114	Plux2-sgRNA-H3	p15AC	This study
pLY115	Plux2-sgRNA-H4	p15AC	This study
pLY116	Plux2-sgRNA-H5	p15AC	This study
pLY117	Plux2-sgRNA-H6	p15AC	This study
pLY118	Plux2-sgRNA-H7	p15AC	This study
pLY119	Plux2-sgRNA-H8	p15AC	This study
pLY120	Plux2-sgRNA-H9	p15AC	This study
pLY121	Plux2-sgRNA-H10	p15AC	This study
pLY122	Plux2-sgRNA-PSPA	p15AC	This study
pLY123	PBAD-sgRNA-G6	p15AC	This study
pLY124	PBAD-sgRNA-G6-2MS2	p15AC	This study
pLY125	Plux2-sgRNA-xA1	p15AC	This study
pLY126	Plux2-sgRNA-xB1	p15AC	This study
pLY127	Plux2-sgRNA-A1	p15AC	This study
pLY128	Plux2-sgRNA-A2	p15AC	This study
pBE1	PBAD-sgRNA-E23	p15AC	This study
pBE2	PBAD-sgRNA-E27	p15AC	This study
pLY129	dxCas9-PrhaB-PSPFΔHTH::λN22plus-PpspA-LEA1B1-VioA-PpspA-LEA2B2-VioB-PpspA-LEA3B3-VioD-PpspA-LEA4B4-VioE-PpspA-LEA5B5-VioC	pSEVA2211 (JX560327)	This study
pLY130	Up-BbsI-LEB1-J23100-sgRNA-LEB1	pSB1K3**	This study
pLY131	Up-BbsI-LEB2-J23100-sgRNA-LEB2	pSB1K3**	This study
pLY132	Up-BbsI-LEB3-J23100-sgRNA-LEB3	pSB1K3**	This study
pLY133	Up-BbsI-LEB4-J23100-sgRNA-LEB4	pSB1K3**	This study
pLY134	Up-BbsI-LEB5-J23100-sgRNA-LEB5	pSB1K3**	This study
pLY135	Up-BbsI-LEB1-J23100-sgRNA-VioA	pSB1K3**	This study
pLY136	Up-BbsI-LEB3-J23100-sgRNA-VioD	pSB1K3**	This study
pLY137	Up-BbsI-LEB5-J23100-sgRNA-VioC	pSB1K3**	This study
pLY138	Up-BbsI-LEB1-J23108-sgRNA-LEB1	pSB1K3**	This study
pLY139	Up-BbsI-LEB2-J23108-sgRNA-LEB2	pSB1K3**	This study
pLY140	Up-BbsI-LEB3-J23108-sgRNA-LEB3	pSB1K3**	This study
pLY141	Up-BbsI-LEB4-J23108-sgRNA-LEB4	pSB1K3**	This study
pLY142	Up-BbsI-LEB5-J23108-sgRNA-LEB5	pSB1K3**	This study
pLY143	Up-BbsI-LEB1-J23114-sgRNA-LEB1	pSB1K3**	This study
pLY144	Up-BbsI-LEB2-J23114-sgRNA-LEB2	pSB1K3**	This study
pLY145	Up-BbsI-LEB3-J23114-sgRNA-LEB3	pSB1K3**	This study
pLY146	Up-BbsI-LEB4-J23114-sgRNA-LEB4	pSB1K3**	This study
pLY147	Up-BbsI-LEB5-J23114-sgRNA-LEB5	pSB1K3**	This study
pLY148	Plux2-Reporter	p15AC	This study
pLY149	dCas9-J23106-PSPFΔHTH::λN22plus	pSB4A3*	This study
pLY150	dCas9-PpspA-0-Reporter-J23106-PSPFΔHTH::λN22plus	pSB4A3*	This study
pLY151	PrhaB-PSPFΔHTH::λN22plus	pSEVA2211 (JX560327)	This study
pLY152	dCas9-PpspA-2G6-Reporter	pSB4A3*	This study
pLY153	PpspA-2G6-Reporter	pSB4A3*	This study
pLY154	PrhaB-HrpRS-PhrpL-Reporter	pSB4A3*	This study
pLY155	dxCas9-PrhaB-PSPFΔHTH::λN22plus-PpspA-LEA1B1-sfGFP-PpspA-LEA3B3-mCherry-PpspA-LEA5B5-mTagBFP2	pSEVA2211 (JX560327)	This study
pLY156	dxCas9-J23106-PSPFΔHTH::λN22plus-PpspA-LEA3B3-AGT-Reporter	pSB4A3*	This study
pLY157	dCas9-J23106-PSPFΔHTH::λN22plus-PpspA-LEA3B3-AGT-Reporter	pSB4A3*	This study
pLY158	dxCas9-J23106-PSPFΔHTH::λN22plus-PpspA-LEA3B3-Reporter	pSB4A3*	This study
pLY159	dCas9-PrhaB-PSPFΔHTH::λN22plus-PpspA-LEA3B3-Reporter- PpspA-LEA3B3-PSPFΔHTH::λN22plus	pSB4A3*	This study
pLY160	dCas9-RA32T-PhrpL-opt-Reporter	pSB4A3*	This study
*http://parts.igem.org/Part:pSB4A3 (There are a few point mutations)
** http://parts.igem.org/Part:pSB1K3
*** http://parts.igem.org/Part:pSB4K5
Reference
1	Silva-Rocha, R. et al. The Standard European Vector Architecture (SEVA): a coherent platform for the analysis and deployment of complex prokaryotic phenotypes. Nucleic Acids Research 41, D666-D675 (2013).

## Sheet: Table2
Table 2: Primers used in this study
Name	Sequence	Purpose
x3.7Cas9-E1219V-F	CCTTTTTGTAAAACTCCGGCACTAGCCAGCATCCGTTTACGAC	For mutation E1219V on dxCas9 gene
x3.7Cas9-E1219V-R	CGGATGCTGGCTAGTGCCGGAGTTTTACAAAAAGGAAATGAGCTGGCTCTGCCAAGC	For mutation E1219V on dxCas9 gene
3.7dxCas9-M694I-F	CATGGATCAGCTGAATAAAATTGCGATTGGCAAAACCATCTGATTTC	For mutation M694I on dxCas9 gene
3.7dxCas9-M694I-R	TGCCAATCGCAATTTTATTCAGCTGATCCATGATGATAGTTTGAC	For mutation M694I on dxCas9 gene
3.7dxCas9-E543D-F	CAATGGCTTTCTTCTGATCACCTGAAAGAAATGCTGGTTTTCGCATTC	For mutation E543D on dxCas9 gene
3.7dxCas9-E543D-R	GCATTTCTTTCAGGTGATCAGAAGAAAGCCATTGTTGATTTACTCTTC	For mutation E543D on dxCas9 gene
3.7dxCas9-E480K-F	CTTTATCGACAACTTTTTCAAAATTCCATGGGGTAATTGTTTCTTCAGAC	For mutation E480K on dxCas9 gene
3.7dxCas9-E480K-R	CAATTACCCCATGGAATTTTGAAAAAGTTGTCGATAAAGGTGCTTCAGCTCAATC	For mutation E480K on dxCas9 gene
3.7dxCas9-S409I-F	GATGGGGAATAATGCCGTTGTCAAAGGTCCGTTGCTTGCGCAGC	For mutation S409I on dxCas9 gene
3.7dxCas9-S409I-R	CGGACCTTTGACAACGGCATTATTCCCCATCAAATTCACTTGGGTGAGCTG	For mutation S409I on dxCas9 gene
3.7dxCas9-R324L-F	GATGATGTTCATCGTATAATTTAATCATTGAAGCTGATAGGGGAGCCTTAG	For mutation R324L on dxCas9 gene
3.7dxCas9-R324L-R	CTATCAGCTTCAATGATTAAATTATACGATGAACATCATCAAGACTTGACTC	For mutation R324L on dxCas9 gene
3.7dxCas9-A262T-F	TTTGAAAGCTGTAATTTGGTATCTTCTGCCAAATCAAAATTTGATTTAAAATTAGGGGTC	For mutation A262T on dxCas9 gene
3.7dxCas9-A262T-R	CAAATTTTGATTTGGCAGAAGATACCAAATTACAGCTTTCAAAAGATACTTACGATGATG	For mutation A262T on dxCas9 gene
dCas9-EcoRIM-F	TATGCGTCTCCGTATTCCTTATTATGTTGGTCCATTGGCGCGTGGCAATAGTC	For synonymous mutations at R447 of dCas9 gene
		(Golden Gate)
dCas9-EcoRIM-R	TATGCGTCTCAATACGAAAAGTCAAGATTTTTTCAATCTTCTCACGATTGTC	For synonymous mutations at R447 of dCas9 gene
		(Golden Gate)
dCas9-muE-F	CAGCGGAAGCGACTCGCCTCAAACGGACAGCTC	For synonymous mutations at R63 of dCas9 gene
dCas9-muE-R	GAGCTGTCCGTTTGAGGCGAGTCGCTTCCGCTG	For synonymous mutations at R63 of dCas9 gene
TetR-M-F	TATGCGTCTCGCTCTATCAACGATAGAGTGTCAACAAAAATTAGGAATTAATGATGTCAAGATTAGATAAAAGTAAAGTGATTAAC	synonymous mutation at S2 of tetR gene
TetR-M-R	TATGCGTCTCGAGAGTTATTTTACCACTCCCTATCAGTGATAGAGAAAAGAATTGAAAAGATCTAAAGAGGAGAAAGGATCTATG	synonymous mutation at S2 of tetR gene
PstI-dCas9-R	AACTGCAGGGGAGACCAGAAACAAAAAAAGGGGAGCGGTTTCCCGCTCCCCTTCAATAATTGGCTCTAGTATTAGTCACCTCCTAGCTGACT	For adding L3S3P00 to dCas9 gene
Cas9-M-F	TATGCGTCTCgaattcgcggccgcttCTAGAGGGGAGACCAGAAACAAAAAAAGGGGAGCGGTTTCCCGCTCCCCTTCAATAATTGGCTCTAGTATTAG	For adding prefix to dCas9 generator
Esp3I-TetR-F	TCACGTCTCACTAGGGGAGACCAGAAACAAAAAAAGGCCGCGTTAGCGGCCTTCAATAATTGGCTCTAGTATTAAGACCCACTTTCACATTTAAGTTG	For adding L3S3P22 to tetR gene
Cas9-M-R	TATGCGTCTCACTAGTAGGGAGACCAGAAACAAAAAAAGGCCGCGTTAGCGGCCTTCAATAATTGGCTCTAGTATTAAGACCCACTTTCACATTTAAG	For adding SpeI site to dCas9 generator
NorRN::N22plus-R	ACTAGTATTAATTTGCTGCTTTCCATTGAGCCTGTTTCTCTGCGCGACGTTCGCGGCGGCGTGTGCGTGCATTCATTGCCAGTGCCTGACGAATAGTTTC	For amplifying norRΔHTH from genome of E. coli
Prefix-RBS-NorR179	TCTGGAATTCGCGGCCGCTTCTAGAGTCACACAGGAAAGTACTAGATGTTTGAAGCGGTGAAACAGACGCAGATG	For amplifying norRΔN from genome of E. coli
Prefix-RBS-NorR188	TCTGGAATTCGCGGCCGCTTCTAGAGTCACACAGGAAAGTACTAGATGATTGGCTTGTCCCCTGGCATGAC	For amplifying norRΔN from genome of E. coli
Prefix-RBS-NorR1	TCTGGAATTCGCGGCCGCTTCTAGAGTCACACAGGAAAGTACTAGATGAGTTTTTCCGTTGATGTGCTGGCG	For amplifying norR from genome of E. coli
SpeI-NorR::N22p-R	TACTAGTATTAATTTGCTGCTTTCCATTGAGCCTGTTTCTCTGCGCGACGTTCGCGGCGGCGTGTGCGTGCATTCATATCCTTCAATCCCAGACGTTTCG	For amplifying norR from genome of E. coli
Preix-106-RBS	TCTGGAATTCGCGGCCGCTTCTAGAGTTTACGGCTAGCTCAGTCCTAGGTATAGTGCTAGCTACTAGAGTCACACAGGAAAGTACTAGATG	For adding promoter J23106 to NorR circuit
SpeI-L3S3P22-N22-R	CTACTAGTAGGGAGACCAGAAACAAAAAAAGGCCGCGTTAGCGGCCTTCAATAATTGGCTCTAGTATTAATTTGCTGCTTTCCATTGAGCCTGTTTCTC	For adding terminator L3S3P22 to NorR circuit
BbsI/XbaI-pNifH-F	CTTGAAGACAGAATTCGCGGCCGCTTCTAGATGTTCAATCCTCGAAGGTGAGAGGCATC	For amplifying PnifH from genome of K. oxytoca
Suffix-pNifH-5UTR-R	CTGCAGCGGCCGCTACTAGTAGGTGACTTCTCCTGTTGTTGAGTGTTTGCCAG	For amplifying PnifH from genome of K. oxytoca
BbsI/XbaI-pnifJ-F	CTTGAAGACAGAATTCGCGGCCGCTTCTAGAGGTGACTTCTCCTGTTGTTGAGTGTTTGC	For amplifying PnifJ from genome of K. oxytoca
Suffix-pNifJ-5UTR-R	CTGCAGCGGCCGCTACTAGTATGTTCAATCCTCGAAGGTGAGAGGCATC	For amplifying PnifJ from genome of K. oxytoca
Prefix-RBS-nifA2-Ko	TCTGGAATTCGCGGCCGCTTCTAGAGTCACACAGGAAAGTACTAGATGATCCATAAATCCGATTCGGACACCAC	For amplifying nifA2 from genome of K. oxytoca
Suffix-L3S3P22-nifA2-Ko	GACTGCAGCGGCCGCTACTAGTAGGGAGACCAGAAACAAAAAAAGGCCGCGTTAGCGGCCTTCAATAATTGGTCACAGTCGCGGCATGGTGATATCCA	For amplifying nifA2 from genome of K. oxytoca
VF2*	TGCCACCTGACGTCTAAGAA	For sequencing
VR*	ATTACCGCCTTTGAGTGAGC	For sequencing
CF2	GTTCGTAAGCCATTTCCGCTCGCCGCAGTC	For sequencing
CR	AACGGTCTGGTTATAGGTACATTGAGCAAC	For sequencing
EcoRI-rho	TAAAGAATTCGCCGGTTTCTGAGCTGATCACTC	For amplifying partial sequence of rho from genome of E. coli
PstI-rho	TGTTCTGCAGCAGCATGGTTTTACCGGC	For amplifying partial sequence of rho from genome of E. coli
EcoRI-pspA	ACGTGAATTCATGGGTATTTTTTCTCGCTTTGC	For amplifying partial sequence of pspA from genome of E. coli
SpeI-pspA	ATGAACTAGTTTATTGATTGTCTTGCTTCATTTTGGC	For amplifying partial sequence of pspA from genome of E. coli
EcoRI-norVW	CCGCGAATTCGTGCAGAACCTGCGTAATGAAATCG	For amplifying partial sequence of norVW from genome of E. coli
SpeI-norVW	GATAACTAGTGACGCAAACGCCGCGATTAATCGTC	For amplifying partial sequence of norVW from genome of E. coli
PSPA11	CTCGCTTTGCCGACATCGTGAATG	For qPCR on pspA gene
PSPA2	CCGAAGTAGAACGTACTTCAACCAGTG	For qPCR on pspA gene
rho12	AAATCCGCCGTTTCAACCTC	For qPCR on rho gene
rho22	TTTGTTGCGGGCGTTTTCAG	For qPCR on rho gene
norV12	TGGCACAAATTCCCGATACG	For qPCR on norV gene
norV22	AATGAGCTGTTTGCCGTTGC	For qPCR on norV gene
* http://parts.igem.org/wiki/index.php?title=Part:BBa_G00100
* http://parts.igem.org/wiki/index.php?title=Part:BBa_G00101
Reference
1	Lloyd, L.J., Jones, S.E., Jovanovic, G., Gyaneshwar, P., Rolfe, M.D., Thompson, A., Hinton, J.C. & Buck, M. Identification of a new member of the phage shock protein response in Escherichia coli, the phage shock protein G (PspG). Journal of Biological Chemistry 279, 55707-55714 (2004).
2	Hao, N., Shearwin, K.E. & Dodd, I.B. Programmable DNA looping using engineered bivalent dCas9 complexes. Nature Communications 8:1628, https://doi.org/10.1038/s41467-017-01873-x (2017).

## Sheet: Table3
Table 3: Sequences of σ54 dependent promoters and Anderson promoters used in this study
Part name	Type and source	DNA sequence (5’– 3’)	Lables
PpspA-mut	σ54-dependent promoter (This study)	GTTTGTATTCTGCCATGATGAAATTCGCCACTTGTTAGTGTAATTCGCTAAGGCATCCTGGCATGTTGCTGTTGATTCTTCAATCAGATCTTTATAAATCAAAAAGATAAAAAATTGGCACGCAAATTGTATTAACAGTTCAGCAGGACAATCCTGAACGCAAA	(-24 Box, -12 Box, TSS, UAS, PAM)
PpspA-2G6	σ54-dependent promoter (This study)	AAAGCTGTTGTGGCAAAAAACGGAAAGCTGTTGTGGCAAAAAACGGCATCCTGGCATGTTGCTGTTGATTCTTCAATCAGATCTTTATAAATCAAAAAGATAAAAAATTGGCACGCAAATTGTATTAACAGTTCAGCAGGACAATCCTGAACGCAAA	(-24 Box, -12 Box, TSS, UAS, PAM)
PhrpL-opt	σ54-dependent promoter (This study)	GGCCGGATTATGTCCGCTGAGTGGGTCACGGTCCCGGATCAGTTCCCTTGCGAAGCTGACCGATGTTTTTGTGCCAAAAGCTGTTGTGGCAAAAAACGGTTTGCGCAAAGTTTTGCCTTTTCCAAAGCCCCTCCCCTTAACCTATCTTTATAAATCAATCAGTTATTCCCGCAGTAGTTTTGGCACGGTTATTGCTATAGGACTAGA	(-24 Box, -12 Box, TSS, UAS, PAM)
PpspA-G6	σ54-dependent promoter (This study)	AAAGCTGTTGTGGCAAAAAACGGCATCCTGGCATGTTGCTGTTGATTCTTCAATCAGATCTTTATAAATCAAAAAGATAAAAAATTGGCACGCAAATTGTATTAACAGTTCAGCAGGACAATCCTGAACGCAAA	(-24 Box, -12 Box, TSS, UAS, PAM)
PpspA-0	σ54-dependent promoter (This study)	ATTTTTGAGACGTTGTTTTGCGGCATCCTGGCATGTTGCTGTTGATTCTTCAATCAGATCTTTATAAATCAAAAAGATAAAAAATTGGCACGCAAATTGTATTAACAGTTCAGCAGGACAATCCTGAACGCAAA	(-24 Box, -12 Box, TSS, UAS, PAM)
PpspA-1	σ54-dependent promoter (This study)	ATTTTTGAGACGTTGTTTTGCGGGCATCCTGGCATGTTGCTGTTGATTCTTCAATCAGATCTTTATAAATCAAAAAGATAAAAAATTGGCACGCAAATTGTATTAACAGTTCAGCAGGACAATCCTGAACGCAAA	(-24 Box, -12 Box, TSS, UAS, PAM)
PpspA-2	σ54-dependent promoter (This study)	ATTTTTGAGACGTTGTTTTGCGGGGCATCCTGGCATGTTGCTGTTGATTCTTCAATCAGATCTTTATAAATCAAAAAGATAAAAAATTGGCACGCAAATTGTATTAACAGTTCAGCAGGACAATCCTGAACGCAAA	(-24 Box, -12 Box, TSS, UAS, PAM)
PpspA-3	σ54-dependent promoter (This study)	ATTTTTGAGACGTTGTTTTGCGGCGGCATCCTGGCATGTTGCTGTTGATTCTTCAATCAGATCTTTATAAATCAAAAAGATAAAAAATTGGCACGCAAATTGTATTAACAGTTCAGCAGGACAATCCTGAACGCAAA	(-24 Box, -12 Box, TSS, UAS, PAM)
PpspA-4	σ54-dependent promoter (This study)	ATTTTTGAGACGTTGTTTTGCGGACGGCATCCTGGCATGTTGCTGTTGATTCTTCAATCAGATCTTTATAAATCAAAAAGATAAAAAATTGGCACGCAAATTGTATTAACAGTTCAGCAGGACAATCCTGAACGCAAA	(-24 Box, -12 Box, TSS, UAS, PAM)
PpspA-5	σ54-dependent promoter (This study)	ATTTTTGAGACGTTGTTTTGCGGAACGGCATCCTGGCATGTTGCTGTTGATTCTTCAATCAGATCTTTATAAATCAAAAAGATAAAAAATTGGCACGCAAATTGTATTAACAGTTCAGCAGGACAATCCTGAACGCAAA	(-24 Box, -12 Box, TSS, UAS, PAM)
PpspA-6	σ54-dependent promoter (This study)	ATTTTTGAGACGTTGTTTTGCGGAAACGGCATCCTGGCATGTTGCTGTTGATTCTTCAATCAGATCTTTATAAATCAAAAAGATAAAAAATTGGCACGCAAATTGTATTAACAGTTCAGCAGGACAATCCTGAACGCAAA	(-24 Box, -12 Box, TSS, UAS, PAM)
PpspA-7	σ54-dependent promoter (This study)	ATTTTTGAGACGTTGTTTTGCGGAAAACGGCATCCTGGCATGTTGCTGTTGATTCTTCAATCAGATCTTTATAAATCAAAAAGATAAAAAATTGGCACGCAAATTGTATTAACAGTTCAGCAGGACAATCCTGAACGCAAA	(-24 Box, -12 Box, TSS, UAS, PAM)
PpspA-8	σ54-dependent promoter (This study)	ATTTTTGAGACGTTGTTTTGCGGAAAAACGGCATCCTGGCATGTTGCTGTTGATTCTTCAATCAGATCTTTATAAATCAAAAAGATAAAAAATTGGCACGCAAATTGTATTAACAGTTCAGCAGGACAATCCTGAACGCAAA	(-24 Box, -12 Box, TSS, UAS, PAM)
PpspA-9	σ54-dependent promoter (This study)	ATTTTTGAGACGTTGTTTTGCGGAAAAAACGGCATCCTGGCATGTTGCTGTTGATTCTTCAATCAGATCTTTATAAATCAAAAAGATAAAAAATTGGCACGCAAATTGTATTAACAGTTCAGCAGGACAATCCTGAACGCAAA	(-24 Box, -12 Box, TSS, UAS, PAM)
PpspA-10	σ54-dependent promoter (This study)	ATTTTTGAGACGTTGTTTTGCGGCAAAAAACGGCATCCTGGCATGTTGCTGTTGATTCTTCAATCAGATCTTTATAAATCAAAAAGATAAAAAATTGGCACGCAAATTGTATTAACAGTTCAGCAGGACAATCCTGAACGCAAA	(-24 Box, -12 Box, TSS, UAS, PAM)
PpspA-15	σ54-dependent promoter (This study)	ATTTTTGAGACGTTGTTTTGCGGTGTGGCAAAAAACGGCATCCTGGCATGTTGCTGTTGATTCTTCAATCAGATCTTTATAAATCAAAAAGATAAAAAATTGGCACGCAAATTGTATTAACAGTTCAGCAGGACAATCCTGAACGCAAA	(-24 Box, -12 Box, TSS, UAS, PAM)
PpspA-20	σ54-dependent promoter (This study)	ATTTTTGAGACGTTGTTTTGCGGGCTGTTGTGGCAAAAAACGGCATCCTGGCATGTTGCTGTTGATTCTTCAATCAGATCTTTATAAATCAAAAAGATAAAAAATTGGCACGCAAATTGTATTAACAGTTCAGCAGGACAATCCTGAACGCAAA	(-24 Box, -12 Box, TSS, UAS, PAM)
PpspA-25	σ54-dependent promoter (This study)	ATTTTTGAGACGTTGTTTTGCGGTCAAAGCTGTTGTGGCAAAAAACGGCATCCTGGCATGTTGCTGTTGATTCTTCAATCAGATCTTTATAAATCAAAAAGATAAAAAATTGGCACGCAAATTGTATTAACAGTTCAGCAGGACAATCCTGAACGCAAA	(-24 Box, -12 Box, TSS, UAS, PAM)
PpspA-30	σ54-dependent promoter (This study)	ATTTTTGAGACGTTGTTTTGCGGTTCGGTCAAAGCTGTTGTGGCAAAAAACGGCATCCTGGCATGTTGCTGTTGATTCTTCAATCAGATCTTTATAAATCAAAAAGATAAAAAATTGGCACGCAAATTGTATTAACAGTTCAGCAGGACAATCCTGAACGCAAA	(-24 Box, -12 Box, TSS, UAS, PAM)
PpspA-35	σ54-dependent promoter (This study)	ATTTTTGAGACGTTGTTTTGCGGTATAGTTCGGTCAAAGCTGTTGTGGCAAAAAACGGCATCCTGGCATGTTGCTGTTGATTCTTCAATCAGATCTTTATAAATCAAAAAGATAAAAAATTGGCACGCAAATTGTATTAACAGTTCAGCAGGACAATCCTGAACGCAAA	(-24 Box, -12 Box, TSS, UAS, PAM)
PpspA-40	σ54-dependent promoter (This study)	ATTTTTGAGACGTTGTTTTGCGGTATTATATAGTTCGGTCAAAGCTGTTGTGGCAAAAAACGGCATCCTGGCATGTTGCTGTTGATTCTTCAATCAGATCTTTATAAATCAAAAAGATAAAAAATTGGCACGCAAATTGTATTAACAGTTCAGCAGGACAATCCTGAACGCAAA	(-24 Box, -12 Box, TSS, UAS, PAM)
PpspA-2LEA2	σ54-dependent promoter (This study)	AGTTATTATATAGTTCGGTCCGGAGTTATTATATAGTTCGGTCCGGCATCCTGGCATGTTGCTGTTGATTCTTCAATCAGATCTTTATAAATCAAAAAGATAAAAAATTGGCACGCAAATTGTATTAACAGTTCAGCAGGACAATCCTGAACGCAAA	(-24 Box, -12 Box, TSS, UAS, PAM)
PpspA-WT	σ54-dependent promoter (This study)	GTTTGTATTCTGCCATGATGAAATTCGCCACTTGTTAGTGTAATTCGCTAACTCATCCTGGCATGTTGCTGTTGATTCTTCAATCAGATCTTTATAAATCAAAAAGATAAAAAATTGGCACGCAAATTGTATTAACAGTTCAGCAGGACAATCCTGAACGCAAA	(-24 Box, -12 Box, TSS, UAS)
PhrpL-WT	σ54-dependent promoter (This study)	GGCCGGATTATGTCCGCTGAGTGGGTCACGGTCCCGGATCAGTTCCCTTGCGAAGCTGACCGATGTTTTTGTGCCAAAAGCTGTTGTGGCAAAAAACGGTTTGCGCAAAGTTTTGTATTACAAAGAATTTCACATTTTAAAATATCTTTATAAATCAATCAGTTATTTCTATTTTTAAGCTGGCATGGTTATCGCTATAGGGCTTGTAC	(-24 Box, -12 Box, TSS, UAS)
PnifH	σ54-dependent promoter (This study)	TGTTCAATCCTCGAAGGTGAGAGGCATCTTCGCCGCCTCAAATAAGCGGCAAACCCAGTTGTTGCCTCAAGCACAGCCTGTGCCAGCTCGCGGATGACAGAAGAGTTAGCGCGAATTCAACGCGTTATGAAGAGAGTCGCCGCGCAGCGCGCCAAGAGATTGCGTGGAATAAGACACAGGGGGCGACAAGCTGTTGAACAGGCGACAAAGCGCCACCATGGCCCCGGCAGGCGCAATTGTTCTGTTTCCCACATTTGGTCGCCTTATTGTGCCGTTTTGTTTTACGTCCTGCGCGGCGACAAATAACTAACTTCATAAAAATCATAAGAATACATAAACAGGCACGGCTGGTATGTTCCCTGCACTTCTCTGCTGGCAAACACTCAACAACAGGAGAAG…	(-24 Box, -12 Box, TSS, UAS)
PnifJ	σ54-dependent promoter (This study)	GGTGACTTCTCCTGTTGTTGAGTGTTTGCCAGCAGAGAAGTGCAGGGAACATACCAGCCGTGCCTGTTTATGTATTCTTATGATTTTTATGAAGTTAGTTATTTGTCGCCGCGCAGGACGTAAAACAAAACGGCACAATAAGGCGACCAAATGTGGGAAACAGAACAATTGCGCCTGCCGGGGCCATGGTGGCGCTTTGTCGCCTGTTCAACAGCTTGTCGCCCCCTGTGTCTTATTCCACGCAATCTCTTGGCGCGCTGCGCGGCGACTCTCTTCATAACGCGTTGAATTCGCGCTAACTCTTCTGTCATCCGCGAGCTGGCACAGGCTGTGCTTGAGGCAACAACTGGGTTTGCCGCTTATTTGAGGCGGCGAAGATGCCTCTCACCTTCGAGGATT…	(-24 Box, -12 Box, TSS, UAS)
Phybrid-GG	Hybrid σ54-dependent promoter (This study)	GATTTTTGAGACGTTGTTTTGCGGTGTGGCAAAAAACGGCAGTCAGCCCTTTTGCACGATGGTGCGCATGATAACGCCTTTTAGGGGCAATTTAAAAGGCTAGAGTTGGCACAGATTTCGCTTTATCTTTTTA	(-24 Box, -12 Box, TSS, UAS)
Phybrid-GF	Hybrid σ54-dependent promoter (This study)	GATTTTTGAGACGTTGTTTTGCGGTGTGGCAAAAAACGGCAGTCAGCCCTTTTGCACGATGGTGCGCATGATAACGCCTTTTAGGGGCAATTTAAAAGGCTAGAGCTGGGACGGAAGTCGCTGTCGTTCTCAA	(-24 Box, -12 Box, TSS, UAS)
Phybrid-GP	Hybrid σ54-dependent promoter (This study)	GATTTTTGAGACGTTGTTTTGCGGTGTGGCAAAAAACGGCAGTCAGCCCTTTTGCACGATGGTGCGCATGATAACGCCTTTTAGGGGCAATTTAAAAGGCTAGAGTTGGCACGCAAATTGTATTAACAGTTCA	(-24 Box, -12 Box, TSS, UAS)
Phybrid-HP	Hybrid σ54-dependent promoter (This study)	GATTTTTGAGACGTTGTTTTGCGGTGTGGCAAAAAACGGCAGTGAATTTCACATTTTAAAATATCTTTATAAATCAATCAGTTATTTCTATTTTTAAGGCTAGAGTTGGCACGCAAATTGTATTAACAGTTCA	(-24 Box, -12 Box, TSS, UAS)
Phybrid-HF	Hybrid σ54-dependent promoter (This study)	GATTTTTGAGACGTTGTTTTGCGGTGTGGCAAAAAACGGCAGTGAATTTCACATTTTAAAATATCTTTATAAATCAATCAGTTATTTCTATTTTTAAGGCTAGAGCTGGGACGGAAGTCGCTGTCGTTCTCAA	(-24 Box, -12 Box, TSS, UAS)
Phybrid-HG	Hybrid σ54-dependent promoter (This study)	GATTTTTGAGACGTTGTTTTGCGGTGTGGCAAAAAACGGCAGTGAATTTCACATTTTAAAATATCTTTATAAATCAATCAGTTATTTCTATTTTTAAGGCTAGAGTTGGCACAGATTTCGCTTTATCTTTTTA	(-24 Box, -12 Box, TSS, UAS)
Phybrid-NP	Hybrid σ54-dependent promoter (This study)	GATTTTTGAGACGTTGTTTTGCGGTGTGGCAAAAAACGGCAGTAAAAAGCGCCTGCTTTTCCCCTACCGGATCAATGTTTCTGCACATCACGCCGATAGCTAGAGTTGGCACGCAAATTGTATTAACAGTTCA	(-24 Box, -12 Box, TSS, UAS)
Phybrid-NG	Hybrid σ54-dependent promoter (This study)	GATTTTTGAGACGTTGTTTTGCGGTGTGGCAAAAAACGGCAGTAAAAAGCGCCTGCTTTTCCCCTACCGGATCAATGTTTCTGCACATCACGCCGATAGCTAGAGTTGGCACAGATTTCGCTTTATCTTTTTA	(-24 Box, -12 Box, TSS, UAS)
Phybrid-NF	Hybrid σ54-dependent promoter (This study)	GATTTTTGAGACGTTGTTTTGCGGTGTGGCAAAAAACGGCAGTAAAAAGCGCCTGCTTTTCCCCTACCGGATCAATGTTTCTGCACATCACGCCGATAGCTAGAGCTGGGACGGAAGTCGCTGTCGTTCTCAA	(-24 Box, -12 Box, TSS, UAS)
PpspA-LEA1B1	σ54-dependent promoter (This study)	AGTTATCCCGACGCGCCGTCCGGTCTGAGGTCTGGAAGATCGGTTAGTGTAATTCGCTAACTCATCCTGGCATGTTGCTGTTGATTCTTCAATCAGATCTTTATAAATCAAAAAGATAAAAAATTGGCACGCAAATTGTATTAACAGTTCAGCAGGACAATCCTGAACGCAAA	(-24 Box, -12 Box, TSS, UAS)
PpspA-LEA2B2	σ54-dependent promoter (This study)	AGTTATTATATAGTTCGGTCCGGTTTGAGACGTTGTTTTGCGGTTAGTGTAATTCGCTAACTCATCCTGGCATGTTGCTGTTGATTCTTCAATCAGATCTTTATAAATCAAAAAGATAAAAAATTGGCACGCAAATTGTATTAACAGTTCAGCAGGACAATCCTGAACGCAAA	(-24 Box, -12 Box, TSS, UAS)
PpspA-LEA3B3	σ54-dependent promoter (This study)	AGTTATTTCCAGTGATCGCGCGGCATAGTTCGTTTCCCATCGGTTAGTGTAATTCGCTAACTCATCCTGGCATGTTGCTGTTGATTCTTCAATCAGATCTTTATAAATCAAAAAGATAAAAAATTGGCACGCAAATTGTATTAACAGTTCAGCAGGACAATCCTGAACGCAAA	(-24 Box, -12 Box, TSS, UAS)
PpspA-LEA4B4	σ54-dependent promoter (This study)	AGTTATCTCGCTTCGTTCCCCGGTGATCGTTCGGAAATAACGGTTAGTGTAATTCGCTAACTCATCCTGGCATGTTGCTGTTGATTCTTCAATCAGATCTTTATAAATCAAAAAGATAAAAAATTGGCACGCAAATTGTATTAACAGTTCAGCAGGACAATCCTGAACGCAAA	(-24 Box, -12 Box, TSS, UAS)
PpspA-LEA5B5	σ54-dependent promoter (This study)	AGTTATATGTTGGTAACTACCGGGGATGAATATATAAGTGCGGTTAGTGTAATTCGCTAACTCATCCTGGCATGTTGCTGTTGATTCTTCAATCAGATCTTTATAAATCAAAAAGATAAAAAATTGGCACGCAAATTGTATTAACAGTTCAGCAGGACAATCCTGAACGCAAA	(-24 Box, -12 Box, TSS, UAS)
PpspA-LEA3B3-CGT	σ54-dependent promoter (This study)	AGTTATTTCCAGTGATCGCGCGTCATAGTTCGTTTCCCATCGTTTAGTGTAATTCGCTAACTCATCCTGGCATGTTGCTGTTGATTCTTCAATCAGATCTTTATAAATCAAAAAGATAAAAAATTGGCACGCAAATTGTATTAACAGTTCAGCAGGACAATCCTGAACGCAAA	(-24 Box, -12 Box, TSS, UAS)
PpspA-LEA3B3-TGT	σ54-dependent promoter (This study)	AGTTATTTCCAGTGATCGCGTGTCATAGTTCGTTTCCCATTGTTTAGTGTAATTCGCTAACTCATCCTGGCATGTTGCTGTTGATTCTTCAATCAGATCTTTATAAATCAAAAAGATAAAAAATTGGCACGCAAATTGTATTAACAGTTCAGCAGGACAATCCTGAACGCAAA	(-24 Box, -12 Box, TSS, UAS)
PpspA-LEA3B3-GGT	σ54-dependent promoter (This study)	AGTTATTTCCAGTGATCGCGGGTCATAGTTCGTTTCCCATGGTTTAGTGTAATTCGCTAACTCATCCTGGCATGTTGCTGTTGATTCTTCAATCAGATCTTTATAAATCAAAAAGATAAAAAATTGGCACGCAAATTGTATTAACAGTTCAGCAGGACAATCCTGAACGCAAA	(-24 Box, -12 Box, TSS, UAS)
PpspA-LEA3B3-AGT	σ54-dependent promoter (This study)	AGTTATTTCCAGTGATCGCGAGTCATAGTTCGTTTCCCATAGTTTAGTGTAATTCGCTAACTCATCCTGGCATGTTGCTGTTGATTCTTCAATCAGATCTTTATAAATCAAAAAGATAAAAAATTGGCACGCAAATTGTATTAACAGTTCAGCAGGACAATCCTGAACGCAAA	(-24 Box, -12 Box, TSS, UAS)
J23100	Anderson promoter1,2	TTGACGGCTAGCTCAGTCCTAGGTACAGTGCTAGC
J23108	Anderson promoter1,2	CTGACAGCTAGCTCAGTCCTAGGTATAATGCTAGC
J23114	Anderson promoter1,2,3	TTTATGGCTAGCTCAGTCCTAGGTACAATGCTAGC
J23106	Anderson promoter1,3	TTTACGGCTAGCTCAGTCCTAGGTATAGTGCTAGC
J23117	Anderson promoter1,4	TTGACAGCTAGCTCAGTCCTAGGGATTGTGCTAGC
J23116	Anderson promoter1,4	TTGACAGCTAGCTCAGTCCTAGGGACTATGCTAGC
J23113	Anderson promoter1	CTGATGGCTAGCTCAGTCCTAGGGATTATGCTAGC
Reference
1	Anderson promoter collection. Available: http://parts.igem.org/Promoters/Catalog/Anderson
2	Moore, S.J., Lai, H.E., Kelwick, R.J., Chee, S.M., Bell, D.J., Polizzi, K.M. & Freemont, P.S. EcoFlex: a multifunctional MoClo kit for E. coli synthetic biology. ACS Synthetic Biology 5, 1059-1069 (2016).
3	Wang, B., Barahona, M. & Buck, M. Engineering modular and tunable genetic amplifiers for scaling transcriptional signals in cascaded gene networks. Nucleic Acids Research 42, 9484-9492 (2014).
4	Watstein, D.M., McNerney, M.P. & Styczynski, M.P. Precise metabolic engineering of carotenoid biosynthesis in Escherichia coli towards a low-cost biosensor. Metabolic Engineering 31, 171-180 (2015).

## Sheet: Table4
Table 4: Sequences of inducible promoters used in this study
Name	Type and source	Parts	DNA sequence (5’– 3’)
PBAD	Inducible promoter	Reverse Terminator	CCTAGTTGTCTTCATGCATGAAGACAAAATTAATACTAGAGGGACCAAAACGAAAAAAGACGCTCGAAAGCGTCTCTTTTCTGGAATTTGGTACCGAGCTCTAGTA
	Composite Module	L3S2P11
	(This study)
		Reverse araC CDS	TTATGACAACTTGACGGCTACATCATTCACTTTTTCTTCACAACCGGCACGGAACTCGCTCGGGCTGGCCCCGGTGCATTTTTTAAATACCCGCGAGAAATAGAGTTGATCGTCAAAACCAACATTGCGACCGACGGTGGCGATAGGCATCCGGGTGGTGCTCAAAAGCAGCTTCGCCTGGCTGATACGTTGGTCCTCGCGCCAGCTTAAGACGCTAATCCCTAACTGCTGGCGGAAAAGATGTGACAGACGCGACGGCGACAAGCAAACATGCTGTGCGACGCTGGCGATATCAAAATTGCTGTCTGCCAGGTGATCGCTGATGTACTGACAAGCCTCGCGTACCCGATTATCCATCGGTGGATGGAGCGACTCGTTAATCGCTTCCATGCGCCGCAG…
		PBAD	ACTTTTCATACTCCCGCCATTCAGAGAAGAAACCAATTGTCCATATTGCATCAGACATTGCCGTCACTGCGTCTTTTACTGGCTCTTCTCGCTAACCAAACCGGTAACCCCGCTTATTAAAAGCATTCTGTAACAAAGCGGGACCAAAGCCATGACAAAAACGCGTAACAAAAGTGTCTATAATCACGGCAGAAAAGTCCACATTGATTATTTGCACGGCGTCACACTTTGCTATGCCATAGCATTTTTATCCATAAGATTAGCGGATCCTACCTGACGCTTTTTATCGCAACTCTCTACTGTTTCTCCATA
			(TSS)
Plux2	Inducible promoter	Reverse Terminator L3S2P55	CCTAGTTGTCTTCATGCATGAAGACAAAATTAATACTAGAGGGACCAAAACGAAAAAAGACGCTTTTCAGCGTCTTATTGTTCGTCTTTGGTACCGAGCTCTAGTAGTGATCTACACTAGCACTATCAGTG
	Composite Module
	(This study)
		Reverse luxR CDS	TTATTAATTTTTAAAGTATGGGCAATCAATTGCTCCTGTTAAAATTGCTTTAGAAATACTTTGGCAGCGGTTTGTTGTATTGAGTTTCATTTGCGCATTGGTTAAATGGAAAGTGACAGTACGCTCACTGCAACCTAATATTTTTGAAATATCCCAAGAGCTTTTTCCTTCGCATGCCCACGCTAAACATTCTTTTTCTCTTTTGGTTAAATCGTTGTTTGATTTATTATTTGCTATATTTATTTTTCGATAATTATCAACTAGAGAAGGAACAATTAATGGTATGTTCATACACGCATGTAAAAATAAACTATCTATATAGTTGTCTTTTTCTGAATGTGCAAAACTAAGCATTCCGAAGCCATTGTTAGCCGTATGAATAGGGAAACTAAACCCAGT…
		Reverse RBS B0030	CTAGTATTTCTCCTCTTTAATCTCTAGTA
			(Scar/Spacer)
		Reverse J23117	GCTAGCACAATCCCTAGGACTGAGCTAGCTGTCAATCACACT
			(Scar/Spacer)
		T7Te Terminator	GGCTCACCTTCGGGTGGGCCTTTCTGCG
		Plux2	TTTATATACTAGAGACCTGTAGGATCGTACAGGTTTACGCAAGAAAATGGTTTGTTACTTTCGAATAAAA
			(TSS, Scar/Spacer)
PrhaB	Inducible promoter	Reverse Terminator L3S2P55	CCTAGTTGTCTTCATGCATGAAGACAAAATTAATACTAGAGGGACCAAAACGAAAAAAGACGCTTTTCAGCGTCTTATTGTTCGTCTTTGGTACCGAGCTAGTA
	Composite Module
	(This study)
		Reverse rhaS CDS	TTATTGCAGAAAGCCATCCCGTCCCTGGCGAATATCACGCGGTGACCAGTTAAACTCTCGGCGAAAAAGCGTCGAAAAGTGGTTACTGTCGCTGAATCCACAGCGATAGGCGATGTCAGTAACGCTGGCCTCGCTGTGGCGTAGCAGATGTCGGGCTTTCATCAGTCGCAGGCGGTTCAGGTATCGCTGAGGCGTCAGTCCCGTTTGCTGCTTAAGCTGCCGATGTAGCGTACGCAGTGAAAGAGAAAATTGATCCGCCACGGCATCCCAATTCACCTCATCGGCAAAATGGTCCTCCAGCCAGGCCAGAAGCAAGTTGAGACGTGATGCGCTGTTTTCCAGGTTCTCCTGCAAACTGCTTTTACGCAGCAAGAGCAGTAATTGCATAAACAAGATCTC…
		Reverse J23101-RBS	TTGGGCTCCCTCTAGTAGCTAGCATAATACCTAGGACTGAGCTAGCTGTAAACTCTAGTATCACACT
			(Scar/Spacer)
		T7Te Terminator	GGCTCACCTTCGGGTGGGCCTTTCTGCGTTTATATACTAGAGAGACCTTTACGCCGCTGGAGCAGGAATGCGGTGAGCATCACAT
			(Scar/Spacer)
		PrhaB	CACCACAATTCAGCAAATTGTGAACATCATCACGTTCATCTTTCCCTGGTTGCCAATGGCCCATTTTCCTGTCAGTAACGAGAAGGTCGCGAATTGAGGCGCTTTTTAGACTGGTCGTAA
			(TSS)

## Sheet: Table5
Table 5: Sequences of sgRNA and related elements used in this study
Part name	Type and source	DNA sequence (5’– 3’)
sgRNA-G6	sgRNA	CTAGAAAAGCTGTTGTGGCAAAAAAGTTTGAGAGCTAGGGCCCTGAAGAAGGGCCCTAGCAAGTTCAAATAAGGCTAGTCCGTTATCAACTTGGGCCCTGAAGAAGGGCCCAAGTGGCACCGAGTCGGTGCTTTTTTTGAAGCTTCTCGGTACCAAATTCCAGAAAAGAGGCCTCCCGAAAGGGGGGCCTTTTTTCGTTTTGGTCC
	(This study)	(Scar, Spacer, sgRNA scaffold (Double BoxB), Terminator L3S2P21)
sgRNA-mut	sgRNA	CTAGACTTGTTAGTGTAATTCGCTAGTTTGAGAGCTAGGGCCCTGAAGAAGGGCCCTAGCAAGTTCAAATAAGGCTAGTCCGTTATCAACTTGGGCCCTGAAGAAGGGCCCAAGTGGCACCGAGTCGGTGCTTTTTTTGAAGCTTCTCGGTACCAAATTCCAGAAAAGAGGCCTCCCGAAAGGGGGGCCTTTTTTCGTTTTGGTCC
	(This study)	(Scar, Spacer, sgRNA scaffold (Double BoxB), Terminator L3S2P21)
sgRNA-LEA2	sgRNA	CTAGAAGTTATTATATAGTTCGGTCGTTTGAGAGCTAGGGCCCTGAAGAAGGGCCCTAGCAAGTTCAAATAAGGCTAGTCCGTTATCAACTTGGGCCCTGAAGAAGGGCCCAAGTGGCACCGAGTCGGTGCTTTTTTTGAAGCTTCTCGGTACCAAATTCCAGAAAAGAGGCCTCCCGAAAGGGGGGCCTTTTTTCGTTTTGGTCC
	(This study)	(Scar, Spacer, sgRNA scaffold (Double BoxB), Terminator L3S2P21)
sgRNA-LEB2	sgRNA	CTAGAATTTTTGAGACGTTGTTTTGGTTTGAGAGCTAGGGCCCTGAAGAAGGGCCCTAGCAAGTTCAAATAAGGCTAGTCCGTTATCAACTTGGGCCCTGAAGAAGGGCCCAAGTGGCACCGAGTCGGTGCTTTTTTTGAAGCTTCTCGGTACCAAATTCCAGAAAAGAGGCCTCCCGAAAGGGGGGCCTTTTTTCGTTTTGGTCC
	(This study)	(Scar, Spacer, sgRNA scaffold (Double BoxB), Terminator L3S2P21)
sgRNA-B0062-R-LEA2	sgRNA	CTAGACAGATAAAAAAAATCCTTAGCTTTCGCTAAGGATGATTTCTAGTTATTATATAGTTCGGTCGTTTGAGAGCTAGGGCCCTGAAGAAGGGCCCTAGCAAGTTCAAATAAGGCTAGTCCGTTATCAACTTGGGCCCTGAAGAAGGGCCCAAGTGGCACCGAGTCGGTGCTTTTTTTGAAGCTTCTCGGTACCAAATTCCAGAAAAGAGGCCTCCCGAAAGGGGGGCCTTTTTTCGTTTTGGTCC
	(This study)	(Scar, Spacer, sgRNA scaffold (Double BoxB), Terminator)
sgRNA- ECK120015452-LEA2	sgRNA	CTAGACAACAATGACAAGCGGTGGAGATCTTCTCTGCCGCTTTTTTTTTCATAGTTATTATATAGTTCGGTCGTTTGAGAGCTAGGGCCCTGAAGAAGGGCCCTAGCAAGTTCAAATAAGGCTAGTCCGTTATCAACTTGGGCCCTGAAGAAGGGCCCAAGTGGCACCGAGTCGGTGCTTTTTTTGAAGCTTCTCGGTACCAAATTCCAGAAAAGAGGCCTCCCGAAAGGGGGGCCTTTTTTCGTTTTGGTCC
	(This study)	(Scar, Spacer, sgRNA scaffold (Double BoxB), Terminator)
sgRNA- ECK120015957-LEA2	sgRNA	CTAGACCTGTCCTGATCGTTTCCTGAACGATAAATTGTGAAGTTATTATATAGTTCGGTCGTTTGAGAGCTAGGGCCCTGAAGAAGGGCCCTAGCAAGTTCAAATAAGGCTAGTCCGTTATCAACTTGGGCCCTGAAGAAGGGCCCAAGTGGCACCGAGTCGGTGCTTTTTTTGAAGCTTCTCGGTACCAAATTCCAGAAAAGAGGCCTCCCGAAAGGGGGGCCTTTTTTCGTTTTGGTCC
	(This study)	(Scar, Spacer, sgRNA scaffold (Double BoxB), Terminator)
sgRNA- thr-LEA2	sgRNA	CTAGAAAAAAAGCCCGCACCTGACAGTGCGGGCTTTTTTTTTAGTTATTATATAGTTCGGTCGTTTGAGAGCTAGGGCCCTGAAGAAGGGCCCTAGCAAGTTCAAATAAGGCTAGTCCGTTATCAACTTGGGCCCTGAAGAAGGGCCCAAGTGGCACCGAGTCGGTGCTTTTTTTGAAGCTTCTCGGTACCAAATTCCAGAAAAGAGGCCTCCCGAAAGGGGGGCCTTTTTTCGTTTTGGTCC
	(This study)	(Scar, Spacer, sgRNA scaffold (Double BoxB), Terminator)
sgRNA- tetA-LEA2	sgRNA	CTAGACCCTCTTGATAACCCAAGAGGGCATTTTTTAAGTTATTATATAGTTCGGTCGTTTGAGAGCTAGGGCCCTGAAGAAGGGCCCTAGCAAGTTCAAATAAGGCTAGTCCGTTATCAACTTGGGCCCTGAAGAAGGGCCCAAGTGGCACCGAGTCGGTGCTTTTTTTGAAGCTTCTCGGTACCAAATTCCAGAAAAGAGGCCTCCCGAAAGGGGGGCCTTTTTTCGTTTTGGTCC
	(This study)	(Scar, Spacer, sgRNA scaffold (Double BoxB), Terminator)
sgRNA-B0060-LEA2	sgRNA	CTAGAAAAATCAAAGGATCTTCTTGAGATCCTTTTTTTAGTTATTATATAGTTCGGTCGTTTGAGAGCTAGGGCCCTGAAGAAGGGCCCTAGCAAGTTCAAATAAGGCTAGTCCGTTATCAACTTGGGCCCTGAAGAAGGGCCCAAGTGGCACCGAGTCGGTGCTTTTTTTGAAGCTTCTCGGTACCAAATTCCAGAAAAGAGGCCTCCCGAAAGGGGGGCCTTTTTTCGTTTTGGTCC
	(This study)	(Scar, Spacer, sgRNA scaffold (Double BoxB), Terminator)
sgRNA-LEA2-WT	sgRNA	CTAGAAGTTATTATATAGTTCGGTCGTTTTAGAGCTAGGGCCCTGAAGAAGGGCCCTAGCAAGTTAAAATAAGGCTAGTCCGTTATCAACTTGGGCCCTGAAGAAGGGCCCAAGTGGCACCGAGTCGGTGCTTTTTTTGAAGCTTCTCGGTACCAAATTCCAGAAAAGAGGCCTCCCGAAAGGGGGGCCTTTTTTCGTTTTGGTCC
	(This study)	(Scar, Spacer, sgRNA scaffold (Double BoxB), Terminator)
sgRNA-LEA2-WTmis1	sgRNA	CTAGAAGTTATTATATAGTTCGGTCGTTTAAGAGCTAGGGCCCTGAAGAAGGGCCCTAGCAAGTTAAAATAAGGCTAGTCCGTTATCAACTTGGGCCCTGAAGAAGGGCCCAAGTGGCACCGAGTCGGTGCTTTTTTTGAAGCTTCTCGGTACCAAATTCCAGAAAAGAGGCCTCCCGAAAGGGGGGCCTTTTTTCGTTTTGGTCC
	(This study)	(Scar, Spacer, sgRNA scaffold (Double BoxB), Terminator)
sgRNA-LEA2-WTmis2	sgRNA	CTAGAAGTTATTATATAGTTCGGTCGTTAAAGAGCTAGGGCCCTGAAGAAGGGCCCTAGCAAGTTAAAATAAGGCTAGTCCGTTATCAACTTGGGCCCTGAAGAAGGGCCCAAGTGGCACCGAGTCGGTGCTTTTTTTGAAGCTTCTCGGTACCAAATTCCAGAAAAGAGGCCTCCCGAAAGGGGGGCCTTTTTTCGTTTTGGTCC
	(This study)	(Scar, Spacer, sgRNA scaffold (Double BoxB), Terminator)
sgRNA-LEA2-WTBoxB1	sgRNA	CTAGAAGTTATTATATAGTTCGGTCGTTTTAGAGCTAGAAATAGCAAGTTAAAATAAGGCTAGTCCGTTATCAACTTGGGCCCTGAAGAAGGGCCCAAGTGGCACCGAGTCGGTGCTTTTTTTGAAGCTTCTCGGTACCAAATTCCAGAAAAGAGGCCTCCCGAAAGGGGGGCCTTTTTTCGTTTTGGTCC
	(This study)	(Scar, Spacer, UAS, sgRNA scaffold (Single BoxB), Terminator)
sgRNA-LEA2-WTBoxB2/3	sgRNA	CTAGAAGTTATTATATAGTTCGGTCGTTTTAGAGCTAGAAATAGCAAGTTAAAATAAGGCTAGTCCGTTATCAACTTGGGCCCTGAAGAAGGGCCCAAGTGGCACCGAGTCGGTGCGGGCCCTGAAGAAGGGCCCTTTTTTTACTAGAGCTCGGTACCAAATTCCAGAAAAGAGGCCTCCCGAAAGGGGGGCCTTTTTTCGTTTTGGTCC
	(This study)	(Scar, Spacer, sgRNA scaffold (Double BoxB), Terminator)
sgRNA-LEA2-BoxB1/2/3	sgRNA	CTAGAAGTTATTATATAGTTCGGTCGTTTGAGAGCTAGGGCCCTGAAGAAGGGCCCTAGCAAGTTCAAATAAGGCTAGTCCGTTATCAACTTGGGCCCTGAAGAAGGGCCCAAGTGGCACCGAGTCGGTGCGGGCCCTGAAGAAGGGCCCTTTTTTTACTAGAGCTCGGTACCAAATTCCAGAAAAGAGGCCTCCCGAAAGGGGGGCCTTTTTTCGTTTTGGTCC
	(This study)	(Scar, Spacer, UAS, SGRNA SCAFFOLD (Triple BoxB), TERMINATOR)
sgRNA-PSPA	sgRNA	CTAGAACAAGTGGCGAATTTCATCAGTTTGAGAGCTAGGGCCCTGAAGAAGGGCCCTAGCAAGTTCAAATAAGGCTAGTCCGTTATCAACTTGGGCCCTGAAGAAGGGCCCAAGTGGCACCGAGTCGGTGCTTTTTTTGAAGCTTCTCGGTACCAAATTCCAGAAAAGAGGCCTCCCGAAAGGGGGGCCTTTTTTCGTTTTGGTCC
	(This study)	(Scar, Spacer, sgRNA scaffold (Double BoxB), Terminator)
sgRNA-H1	sgRNA	CTAGAGATTGTTCTGTTTCCCACATTGTTTGAGAGCTAGGGCCCTGAAGAAGGGCCCTAGCAAGTTCAAATAAGGCTAGTCCGTTATCAACTTGGGCCCTGAAGAAGGGCCCAAGTGGCACCGAGTCGGTGCTTTTTTTGAAGCTTCTCGGTACCAAATTCCAGAAAAGAGGCCTCCCGAAAGGGGGGCCTTTTTTCGTTTTGGTCC
	(This study)	(Scar, Spacer, sgRNA scaffold (Double BoxB), Terminator)
sgRNA-H3	sgRNA	CTAGAGAACAGAACAATTGCGCCTGCGTTTGAGAGCTAGGGCCCTGAAGAAGGGCCCTAGCAAGTTCAAATAAGGCTAGTCCGTTATCAACTTGGGCCCTGAAGAAGGGCCCAAGTGGCACCGAGTCGGTGCTTTTTTTGAAGCTTCTCGGTACCAAATTCCAGAAAAGAGGCCTCCCGAAAGGGGGGCCTTTTTTCGTTTTGGTCC
	(This study)	(Scar, Spacer, sgRNA scaffold (Double BoxB), Terminator)
sgRNA-H4	sgRNA	CTAGACGTAAAACAAAACGGCACAATAGTTTGAGAGCTAGGGCCCTGAAGAAGGGCCCTAGCAAGTTCAAATAAGGCTAGTCCGTTATCAACTTGGGCCCTGAAGAAGGGCCCAAGTGGCACCGAGTCGGTGCTTTTTTTGAAGCTTCTCGGTACCAAATTCCAGAAAAGAGGCCTCCCGAAAGGGGGGCCTTTTTTCGTTTTGGTCC
	(This study)	(Scar, Spacer, sgRNA scaffold (Double BoxB), Terminator)
sgRNA-H5	sgRNA	CTAGAGGCACAATAAGGCGACCAAATGGTTTGAGAGCTAGGGCCCTGAAGAAGGGCCCTAGCAAGTTCAAATAAGGCTAGTCCGTTATCAACTTGGGCCCTGAAGAAGGGCCCAAGTGGCACCGAGTCGGTGCTTTTTTTGAAGCTTCTCGGTACCAAATTCCAGAAAAGAGGCCTCCCGAAAGGGGGGCCTTTTTTCGTTTTGGTCC
	(This study)	(Scar, Spacer, sgRNA scaffold (Double BoxB), Terminator)
sgRNA-H6	sgRNA	CTAGACCGCGCAGGACGTAAAACAAAAGTTTGAGAGCTAGGGCCCTGAAGAAGGGCCCTAGCAAGTTCAAATAAGGCTAGTCCGTTATCAACTTGGGCCCTGAAGAAGGGCCCAAGTGGCACCGAGTCGGTGCTTTTTTTGAAGCTTCTCGGTACCAAATTCCAGAAAAGAGGCCTCCCGAAAGGGGGGCCTTTTTTCGTTTTGGTCC
	(This study)	(Scar, Spacer, sgRNA scaffold (Double BoxB), Terminator)
sgRNA-H7	sgRNA	CTAGAAACAGGCGACAAAGCGCCACCAGTTTGAGAGCTAGGGCCCTGAAGAAGGGCCCTAGCAAGTTCAAATAAGGCTAGTCCGTTATCAACTTGGGCCCTGAAGAAGGGCCCAAGTGGCACCGAGTCGGTGCTTTTTTTGAAGCTTCTCGGTACCAAATTCCAGAAAAGAGGCCTCCCGAAAGGGGGGCCTTTTTTCGTTTTGGTCC
	(This study)	(Scar, Spacer, sgRNA scaffold (Double BoxB), Terminator)
sgRNA-H8	sgRNA	CTAGACGCAGCGCGCCAAGAGATTGCGGTTTGAGAGCTAGGGCCCTGAAGAAGGGCCCTAGCAAGTTCAAATAAGGCTAGTCCGTTATCAACTTGGGCCCTGAAGAAGGGCCCAAGTGGCACCGAGTCGGTGCTTTTTTTGAAGCTTCTCGGTACCAAATTCCAGAAAAGAGGCCTCCCGAAAGGGGGGCCTTTTTTCGTTTTGGTCC
	(This study)	(Scar, Spacer, sgRNA scaffold (Double BoxB), Terminator)
sgRNA-H9	sgRNA	CTAGAGAGATTGCGTGGAATAAGACACGTTTGAGAGCTAGGGCCCTGAAGAAGGGCCCTAGCAAGTTCAAATAAGGCTAGTCCGTTATCAACTTGGGCCCTGAAGAAGGGCCCAAGTGGCACCGAGTCGGTGCTTTTTTTGAAGCTTCTCGGTACCAAATTCCAGAAAAGAGGCCTCCCGAAAGGGGGGCCTTTTTTCGTTTTGGTCC
	(This study)	(Scar, Spacer, sgRNA scaffold (Double BoxB), Terminator)
sgRNA-H10	sgRNA	CTAGATGTCTTATTCCACGCAATCTCTGTTTGAGAGCTAGGGCCCTGAAGAAGGGCCCTAGCAAGTTCAAATAAGGCTAGTCCGTTATCAACTTGGGCCCTGAAGAAGGGCCCAAGTGGCACCGAGTCGGTGCTTTTTTTGAAGCTTCTCGGTACCAAATTCCAGAAAAGAGGCCTCCCGAAAGGGGGGCCTTTTTTCGTTTTGGTCC
	(This study)	(Scar, Spacer, sgRNA scaffold (Double BoxB), Terminator)
sgRNA-LEA1	sgRNA	CTAGAGAGTTATCCCGACGCGCCGTCGTTTGAGAGCTAGGGCCCTGAAGAAGGGCCCTAGCAAGTTCAAATAAGGCTAGTCCGTTATCAACTTGGGCCCTGAAGAAGGGCCCAAGTGGCACCGAGTCGGTGCTTTTTTTGAAGCTTCTCGGTACCAAATTCCAGAAAAGAGGCCTCCCGAAAGGGGGGCCTTTTTTCGTTTTGGTCC
	(This study)	(Scar, Spacer, sgRNA scaffold (Double BoxB), Terminator)
sgRNA-LEB1	sgRNA	CTAGAGTCTGAGGTCTGGAAGATGTTTGAGAGCTAGGGCCCTGAAGAAGGGCCCTAGCAAGTTCAAATAAGGCTAGTCCGTTATCAACTTGGGCCCTGAAGAAGGGCCCAAGTGGCACCGAGTCGGTGCTTTTTTTGAAGCTTCTCGGTACCAAATTCCAGAAAAGAGGCCTCCCGAAAGGGGGGCCTTTTTTCGTTTTGGTCC
	(This study)	(Scar, Spacer, sgRNA scaffold (Double BoxB), Terminator)
sgRNA-LEA3	sgRNA	CTAGAGAGTTATTTCCAGTGATCGCGGTTTGAGAGCTAGGGCCCTGAAGAAGGGCCCTAGCAAGTTCAAATAAGGCTAGTCCGTTATCAACTTGGGCCCTGAAGAAGGGCCCAAGTGGCACCGAGTCGGTGCTTTTTTTGAAGCTTCTCGGTACCAAATTCCAGAAAAGAGGCCTCCCGAAAGGGGGGCCTTTTTTCGTTTTGGTCC
	(This study)	(Scar, Spacer, sgRNA scaffold (Double BoxB), Terminator)
sgRNA-LEB3	sgRNA	CTAGAGCATAGTTCGTTTCCCATGTTTGAGAGCTAGGGCCCTGAAGAAGGGCCCTAGCAAGTTCAAATAAGGCTAGTCCGTTATCAACTTGGGCCCTGAAGAAGGGCCCAAGTGGCACCGAGTCGGTGCTTTTTTTGAAGCTTCTCGGTACCAAATTCCAGAAAAGAGGCCTCCCGAAAGGGGGGCCTTTTTTCGTTTTGGTCC
	(This study)	(Scar, Spacer, sgRNA scaffold (Double BoxB), Terminator)
sgRNA-LEA4	sgRNA	CTAGAGAGTTATCTCGCTTCGTTCCCGTTTGAGAGCTAGGGCCCTGAAGAAGGGCCCTAGCAAGTTCAAATAAGGCTAGTCCGTTATCAACTTGGGCCCTGAAGAAGGGCCCAAGTGGCACCGAGTCGGTGCTTTTTTTGAAGCTTCTCGGTACCAAATTCCAGAAAAGAGGCCTCCCGAAAGGGGGGCCTTTTTTCGTTTTGGTCC
	(This study)	(Scar, Spacer, sgRNA scaffold (Double BoxB), Terminator)
sgRNA-LEB4	sgRNA	CTAGAGTGATCGTTCGGAAATAAGTTTGAGAGCTAGGGCCCTGAAGAAGGGCCCTAGCAAGTTCAAATAAGGCTAGTCCGTTATCAACTTGGGCCCTGAAGAAGGGCCCAAGTGGCACCGAGTCGGTGCTTTTTTTGAAGCTTCTCGGTACCAAATTCCAGAAAAGAGGCCTCCCGAAAGGGGGGCCTTTTTTCGTTTTGGTCC
	(This study)	(Scar, Spacer, sgRNA scaffold (Double BoxB), Terminator)
sgRNA-LEA5	sgRNA	CTAGAGAGTTATATGTTGGTAACTACGTTTGAGAGCTAGGGCCCTGAAGAAGGGCCCTAGCAAGTTCAAATAAGGCTAGTCCGTTATCAACTTGGGCCCTGAAGAAGGGCCCAAGTGGCACCGAGTCGGTGCTTTTTTTGAAGCTTCTCGGTACCAAATTCCAGAAAAGAGGCCTCCCGAAAGGGGGGCCTTTTTTCGTTTTGGTCC
	(This study)	(Scar, Spacer, sgRNA scaffold (Double BoxB), Terminator)
sgRNA-LEB5	sgRNA	CTAGAGGGATGAATATATAAGTGGTTTGAGAGCTAGGGCCCTGAAGAAGGGCCCTAGCAAGTTCAAATAAGGCTAGTCCGTTATCAACTTGGGCCCTGAAGAAGGGCCCAAGTGGCACCGAGTCGGTGCTTTTTTTGAAGCTTCTCGGTACCAAATTCCAGAAAAGAGGCCTCCCGAAAGGGGGGCCTTTTTTCGTTTTGGTCC
	(This study)	(Scar, Spacer, sgRNA scaffold (Double BoxB), Terminator)
sgRNA-G6-2MS2	sgRNA	CTAGAAAAGCTGTTGTGGCAAAAAAGTTTGAGAGCTAGGCCAACATGAGGATCACCCATGTCTGCAGGGCCTAGCAAGTTCAAATAAGGCTAGTCCGTTATCAACTTGGCCAACATGAGGATCACCCATGTCTGCAGGGCCAAGTGGCACCGAGTCGGTGCTTTTTTTGAAGCTTCTCGGTACCAAATTCCAGAAAAGAGGCCTCCCGAAAGGGGGGCCTTTTTTCGTTTTGGTCC
	(This study)	(Scar/Spacer, UAS, sgRNA scaffold (Double MS2), Terminator)
sgRNA-xA1	sgRNA	CTAGAAGAAGTTATCCCGACGCGCCGTGTTTGAGAGCTAGGGCCCTGAAGAAGGGCCCTAGCAAGTTCAAATAAGGCTAGTCCGTTATCAACTTGGGCCCTGAAGAAGGGCCCAAGTGGCACCGAGTCGGTGCTTTTTTTGAAGCTTCTCGGTACCAAATTCCAGAAAAGAGGCCTCCCGAAAGGGGGGCCTTTTTTCGTTTTGGTCC
	(This study)	(Scar, Spacer, sgRNA scaffold (Double BoxB), Terminator)
sgRNA-xB1	sgRNA	CTAGAAGCCGGTCTGAGGTCTGGAAGAGTTTGAGAGCTAGGGCCCTGAAGAAGGGCCCTAGCAAGTTCAAATAAGGCTAGTCCGTTATCAACTTGGGCCCTGAAGAAGGGCCCAAGTGGCACCGAGTCGGTGCTTTTTTTGAAGCTTCTCGGTACCAAATTCCAGAAAAGAGGCCTCCCGAAAGGGGGGCCTTTTTTCGTTTTGGTCC
	(This study)	(Scar, Spacer, sgRNA scaffold (Double BoxB), Terminator)
sgRNA-A1	sgRNA	CTAGATGAAATTCGCCACTTGTTAGGTTTGAGAGCTAGGGCCCTGAAGAAGGGCCCTAGCAAGTTCAAATAAGGCTAGTCCGTTATCAACTTGGGCCCTGAAGAAGGGCCCAAGTGGCACCGAGTCGGTGCTTTTTTTGAAGCTTCTCGGTACCAAATTCCAGAAAAGAGGCCTCCCGAAAGGGGGGCCTTTTTTCGTTTTGGTCC
	(This study)	(Scar, Spacer, sgRNA scaffold (Double BoxB), Terminator)
sgRNA-A2	sgRNA	CTAGACCATGATGAAATTCGCCACTGTTTGAGAGCTAGGGCCCTGAAGAAGGGCCCTAGCAAGTTCAAATAAGGCTAGTCCGTTATCAACTTGGGCCCTGAAGAAGGGCCCAAGTGGCACCGAGTCGGTGCTTTTTTTGAAGCTTCTCGGTACCAAATTCCAGAAAAGAGGCCTCCCGAAAGGGGGGCCTTTTTTCGTTTTGGTCC
	(This study)	(Scar, Spacer, sgRNA scaffold (Double BoxB), Terminator)
sgRNA-E23	sgRNA	CTAGATCAGTTATTCCCGCAGTAGTTTGTTTTAGAGCTAGAAATAGCAAGTTAAAATAAGGCTAGTCCGTTATCAACTTGAAAAAGTGGCACCGAGTCGGTGCTTTTTTTGAAGCTTCTCGGTACCAAATTCCAGAAAAGAGGCCTCCCGAAAGGGGGGCCTTTTTTCGTTTTGGTCC
	(This study)	(Scar, Spacer, sgRNA scaffold, Terminator)
sgRNA-E27	sgRNA	CTAGATTAAGGGGAGGGGCTTTGGAAAGTTTTAGAGCTAGAAATAGCAAGTTAAAATAAGGCTAGTCCGTTATCAACTTGAAAAAGTGGCACCGAGTCGGTGCTTTTTTTGAAGCTTCTCGGTACCAAATTCCAGAAAAGAGGCCTCCCGAAAGGGGGGCCTTTTTTCGTTTTGGTCC
	(This study)	(Scar, Spacer, sgRNA scaffold, Terminator)
sgRNA-VioA	sgRNA	TACTAGAGATACCAGCACCAACAATGCAGATATGTTTTAGAGCTAGAAATAGCAAGTTAAAATAAGGCTAGTCCGTTATCAACTTGAAAAAGTGGCACCGAGTCGGTGCTTTTTTTGAAGTAGCTTGTCTTC
	(This study)	(Scar, Spacer, sgRNA scaffold, BbsI site)
sgRNA-VioD	sgRNA	TACTAGAGGTTGGGATGCGAAAACCAGACCAGCGTTTTAGAGCTAGAAATAGCAAGTTAAAATAAGGCTAGTCCGTTATCAACTTGAAAAAGTGGCACCGAGTCGGTGCTTTTTTTAAAGACGTTTGTCTTC
	(This study)	(Scar, Spacer, sgRNA scaffold, BbsI site)
sgRNA-VioC	sgRNA	TACTAGAGTAACCTCTCTTAGCCAAGTAGATAGGTTTTAGAGCTAGAAATAGCAAGTTAAAATAAGGCTAGTCCGTTATCAACTTGAAAAAGTGGCACCGAGTCGGTGCTTTTTTTGAAGCTAGTTGTCTTC
	(This study)	(Scar, Spacer, sgRNA scaffold, BbsI site)
Up-BbsI-LEB1	Customized prefix	GAAGACAAAATTGGAAACACAGAAAAAAGCCCGCACCTGACAGTGCGGGCTTTTTTTTTCGACCAAAGGTACTAGAG
	(This study)	(Terminator ECK120033737,Scar, BbsI site)
Up-BbsI-LEB2	Customized prefix (This study)	GAAGACAATAGCGGAAACACAGAAAAAAGCCCGCACCTGACAGTGCGGGCTTTTTTTTTCGACCAAAGGTACTAGAG
		(Terminator ECK120033737,Scar, BbsI site)
Up-BbsI-LEB3	Customized prefix (This study)	GAAGACAACCTAGGAAACACAGAAAAAAGCCCGCACCTGACAGTGCGGGCTTTTTTTTTCGACCAAAGGTACTAGAG
		(Terminator ECK120033737,Scar, BbsI site)
Up-BbsI-LEB4	Customized prefix (This study)	GAAGACAAACGTGGAAACACAGAAAAAAGCCCGCACCTGACAGTGCGGGCTTTTTTTTTCGACCAAAGGTACTAGAG
		(Terminator ECK120033737,Scar, BbsI site)
Up-BbsI-LEB5	Customized prefix (This study)	GAAGACAAGACAGGAAACACAGAAAAAAGCCCGCACCTGACAGTGCGGGCTTTTTTTTTCGACCAAAGGTACTAGAG
		(Terminator ECK120033737,Scar, BbsI site)
sgRNA-LEB1-BbsI	(This study)	TACTAGAGTCTGAGGTCTGGAAGATGTTTGAGAGCTAGGGCCCTGAAGAAGGGCCCTAGCAAGTTCAAATAAGGCTAGTCCGTTATCAACTTGGGCCCTGAAGAAGGGCCCAAGTGGCACCGAGTCGGTGCTTTTTTTGAAGTAGCTTGTCTTC
		(Scar, Spacer, sgRNA scaffold (Double BoxB), BbsI site)
sgRNA-LEB2-BbsI	(This study)	TACTAGAATTTTTGAGACGTTGTTTTGGTTTGAGAGCTAGGGCCCTGAAGAAGGGCCCTAGCAAGTTCAAATAAGGCTAGTCCGTTATCAACTTGGGCCCTGAAGAAGGGCCCAAGTGGCACCGAGTCGGTGCTTTTTTTGAAGCCTATTGTCTTC
		(Scar, Spacer, sgRNA scaffold (Double BoxB), BbsI site)
sgRNA-LEB3-BbsI	(This study)	TACTAGAGCATAGTTCGTTTCCCATGTTTGAGAGCTAGGGCCCTGAAGAAGGGCCCTAGCAAGTTCAAATAAGGCTAGTCCGTTATCAACTTGGGCCCTGAAGAAGGGCCCAAGTGGCACCGAGTCGGTGCTTTTTTTAAAGACGTTTGTCTTC
		(Scar, Spacer, sgRNA scaffold (Double BoxB), BbsI site)
sgRNA-LEB4-BbsI	(This study)	TACTAGAGTGATCGTTCGGAAATAAGTTTGAGAGCTAGGGCCCTGAAGAAGGGCCCTAGCAAGTTCAAATAAGGCTAGTCCGTTATCAACTTGGGCCCTGAAGAAGGGCCCAAGTGGCACCGAGTCGGTGCTTTTTTTGAAGGACATTGTCTTC
		(Scar, Spacer, sgRNA scaffold (Double BoxB), BbsI site)
sgRNA-LEB5-BbsI	(This study)	TACTAGAGGGATGAATATATAAGTGGTTTGAGAGCTAGGGCCCTGAAGAAGGGCCCTAGCAAGTTCAAATAAGGCTAGTCCGTTATCAACTTGGGCCCTGAAGAAGGGCCCAAGTGGCACCGAGTCGGTGCTTTTTTTGAAGCTAGTTGTCTTC
		(Scar, Spacer, sgRNA scaffold (Double BoxB), BbsI site)
sgRNA-LEA1-WTmis2	(This study)	CTAGAGAGTTATCCCGACGCGCCGTCGTTAAAGAGCTAGGGCCCTGAAGAAGGGCCCTAGCAAGTTAAAATAAGGCTAGTCCGTTATCAACTTGGGCCCTGAAGAAGGGCCCAAGTGGCACCGAGTCGGTGCTTTTTTTGAAGCTTCTCGGTACCAAATTCCAGAAAAGAGGCCTCCCGAAAGGGGGGCCTTTTTTCGTTTTGGTCC
		(Scar, Spacer, sgRNA scaffold (Double BoxB), Terminator)
sgRNA-LEB1-WTmis2	(This study)	CTAGAGTCTGAGGTCTGGAAGATGTTAAAGAGCTAGGGCCCTGAAGAAGGGCCCTAGCAAGTTAAAATAAGGCTAGTCCGTTATCAACTTGGGCCCTGAAGAAGGGCCCAAGTGGCACCGAGTCGGTGCTTTTTTTGAAGCTTCTCGGTACCAAATTCCAGAAAAGAGGCCTCCCGAAAGGGGGGCCTTTTTTCGTTTTGGTCC
		(Scar, Spacer, sgRNA scaffold (Double BoxB), Terminator)
sgRNA-LEA3-WTmis2	(This study)	CTAGAGAGTTATTTCCAGTGATCGCGGTTAAAGAGCTAGGGCCCTGAAGAAGGGCCCTAGCAAGTTAAAATAAGGCTAGTCCGTTATCAACTTGGGCCCTGAAGAAGGGCCCAAGTGGCACCGAGTCGGTGCTTTTTTTGAAGCTTCTCGGTACCAAATTCCAGAAAAGAGGCCTCCCGAAAGGGGGGCCTTTTTTCGTTTTGGTCC
		(Scar, Spacer, sgRNA scaffold (Double BoxB), Terminator)
sgRNA-LEB3-WTmis2	(This study)	CTAGAGCATAGTTCGTTTCCCATGTTAAAGAGCTAGGGCCCTGAAGAAGGGCCCTAGCAAGTTAAAATAAGGCTAGTCCGTTATCAACTTGGGCCCTGAAGAAGGGCCCAAGTGGCACCGAGTCGGTGCTTTTTTTGAAGCTTCTCGGTACCAAATTCCAGAAAAGAGGCCTCCCGAAAGGGGGGCCTTTTTTCGTTTTGGTCC
		(Scar, Spacer, sgRNA scaffold (Double BoxB), Terminator)
sgRNA-LEA4-WTmis2	(This study)	CTAGAGAGTTATCTCGCTTCGTTCCCGTTAAAGAGCTAGGGCCCTGAAGAAGGGCCCTAGCAAGTTAAAATAAGGCTAGTCCGTTATCAACTTGGGCCCTGAAGAAGGGCCCAAGTGGCACCGAGTCGGTGCTTTTTTTGAAGCTTCTCGGTACCAAATTCCAGAAAAGAGGCCTCCCGAAAGGGGGGCCTTTTTTCGTTTTGGTCC
		(Scar, Spacer, sgRNA scaffold (Double BoxB), Terminator)
sgRNA-LEB4-WTmis2	(This study)	CTAGAGTGATCGTTCGGAAATAAGTTAAAGAGCTAGGGCCCTGAAGAAGGGCCCTAGCAAGTTAAAATAAGGCTAGTCCGTTATCAACTTGGGCCCTGAAGAAGGGCCCAAGTGGCACCGAGTCGGTGCTTTTTTTGAAGCTTCTCGGTACCAAATTCCAGAAAAGAGGCCTCCCGAAAGGGGGGCCTTTTTTCGTTTTGGTCC
		(Scar, Spacer, sgRNA scaffold (Double BoxB), Terminator)
sgRNA-B0062-R-RiboJ-LEA2	(This study)	CTAGAGCAGATAAAAAAAATCCTTAGCTTTCGCTAAGGATGATTTCTTACTAGAGCTGTCACCGGATGTGCTTTCCGGTCTGATGAGTCCGTGAGGACGAAACAGCCTCTACAAATAATTTTGTTTAATACTAGAAGTTATTATATAGTTCGGTCGTTTGAGAGCTAGGGCCCTGAAGAAGGGCCCTAGCAAGTTCAAATAAGGCTAGTCCGTTATCAACTTGGGCCCTGAAGAAGGGCCCAAGTGGCACCGAGTCGGTGCTTTTTTTGAAGCTTCTCGGTACCAAATTCCAGAAAAGAGGCCTCCCGAAAGGGGGGCCTTTTTTCGTTTTGGTCC
		(Scar, Spacer, RiboJ, sgRNA scaffold (Double BoxB), Terminator)
sgRNA-B0062-R-RiboJ-LEA1	(This study)	CTAGAGCAGATAAAAAAAATCCTTAGCTTTCGCTAAGGATGATTTCTTACTAGAGCTGTCACCGGATGTGCTTTCCGGTCTGATGAGTCCGTGAGGACGAAACAGCCTCTACAAATAATTTTGTTTAATACTAGAGAGTTATCCCGACGCGCCGTCGTTTGAGAGCTAGGGCCCTGAAGAAGGGCCCTAGCAAGTTCAAATAAGGCTAGTCCGTTATCAACTTGGGCCCTGAAGAAGGGCCCAAGTGGCACCGAGTCGGTGCTTTTTTTGAAGCTTCTCGGTACCAAATTCCAGAAAAGAGGCCTCCCGAAAGGGGGGCCTTTTTTCGTTTTGGTCC
		(Scar, Spacer, RiboJ, sgRNA scaffold (Double BoxB), Terminator)
sgRNA-B0062-R-RiboJ-LEB1	(This study)	CTAGAGCAGATAAAAAAAATCCTTAGCTTTCGCTAAGGATGATTTCTTACTAGAGCTGTCACCGGATGTGCTTTCCGGTCTGATGAGTCCGTGAGGACGAAACAGCCTCTACAAATAATTTTGTTTAATACTAGAGTCTGAGGTCTGGAAGATGTTTGAGAGCTAGGGCCCTGAAGAAGGGCCCTAGCAAGTTCAAATAAGGCTAGTCCGTTATCAACTTGGGCCCTGAAGAAGGGCCCAAGTGGCACCGAGTCGGTGCTTTTTTTGAAGCTTCTCGGTACCAAATTCCAGAAAAGAGGCCTCCCGAAAGGGGGGCCTTTTTTCGTTTTGGTCC
		(Scar, Spacer, RiboJ, sgRNA scaffold (Double BoxB), Terminator)
sgRNA-B0062-R-RiboJ-LEA3	(This study)	CTAGAGCAGATAAAAAAAATCCTTAGCTTTCGCTAAGGATGATTTCTTACTAGAGCTGTCACCGGATGTGCTTTCCGGTCTGATGAGTCCGTGAGGACGAAACAGCCTCTACAAATAATTTTGTTTAATACTAGAGAGTTATTTCCAGTGATCGCGGTTTGAGAGCTAGGGCCCTGAAGAAGGGCCCTAGCAAGTTCAAATAAGGCTAGTCCGTTATCAACTTGGGCCCTGAAGAAGGGCCCAAGTGGCACCGAGTCGGTGCTTTTTTTGAAGCTTCTCGGTACCAAATTCCAGAAAAGAGGCCTCCCGAAAGGGGGGCCTTTTTTCGTTTTGGTCC
		(Scar, Spacer, RiboJ, sgRNA scaffold (Double BoxB), Terminator)
sgRNA-B0062-R-RiboJ-LEB3	(This study)	CTAGAGCAGATAAAAAAAATCCTTAGCTTTCGCTAAGGATGATTTCTTACTAGAGCTGTCACCGGATGTGCTTTCCGGTCTGATGAGTCCGTGAGGACGAAACAGCCTCTACAAATAATTTTGTTTAATACTAGAGCATAGTTCGTTTCCCATGTTTGAGAGCTAGGGCCCTGAAGAAGGGCCCTAGCAAGTTCAAATAAGGCTAGTCCGTTATCAACTTGGGCCCTGAAGAAGGGCCCAAGTGGCACCGAGTCGGTGCTTTTTTTGAAGCTTCTCGGTACCAAATTCCAGAAAAGAGGCCTCCCGAAAGGGGGGCCTTTTTTCGTTTTGGTCC
		(Scar, Spacer, RiboJ, sgRNA scaffold (Double BoxB), Terminator)
sgRNA-B0062-R-RiboJ-LEA4	(This study)	CTAGAGCAGATAAAAAAAATCCTTAGCTTTCGCTAAGGATGATTTCTTACTAGAGCTGTCACCGGATGTGCTTTCCGGTCTGATGAGTCCGTGAGGACGAAACAGCCTCTACAAATAATTTTGTTTAATACTAGAGAGTTATCTCGCTTCGTTCCCGTTTGAGAGCTAGGGCCCTGAAGAAGGGCCCTAGCAAGTTCAAATAAGGCTAGTCCGTTATCAACTTGGGCCCTGAAGAAGGGCCCAAGTGGCACCGAGTCGGTGCTTTTTTTGAAGCTTCTCGGTACCAAATTCCAGAAAAGAGGCCTCCCGAAAGGGGGGCCTTTTTTCGTTTTGGTCC
		(Scar, Spacer, RiboJ, sgRNA scaffold (Double BoxB), Terminator)
sgRNA-B0062-R-RiboJ-LEB4	(This study)	CTAGAGCAGATAAAAAAAATCCTTAGCTTTCGCTAAGGATGATTTCTTACTAGAGCTGTCACCGGATGTGCTTTCCGGTCTGATGAGTCCGTGAGGACGAAACAGCCTCTACAAATAATTTTGTTTAATACTAGAGTGATCGTTCGGAAATAAGTTTGAGAGCTAGGGCCCTGAAGAAGGGCCCTAGCAAGTTCAAATAAGGCTAGTCCGTTATCAACTTGGGCCCTGAAGAAGGGCCCAAGTGGCACCGAGTCGGTGCTTTTTTTGAAGCTTCTCGGTACCAAATTCCAGAAAAGAGGCCTCCCGAAAGGGGGGCCTTTTTTCGTTTTGGTCC
		(Scar, Spacer, RiboJ, sgRNA scaffold (Double BoxB), Terminator)

## Sheet: Table6
Table 6: Sequences of dCas9/dxCas9 generator used in this study
Name	Type and source	Parts	DNA sequence (5’-3’)
dCas9 generator	Composite Module	BioBrick	GAATTCGCGGCCGCTTCTAGAG
	(This study)	Prefix
		Reverse Terminator	GGGAGACCAGAAACAAAAAAAGGGGAGCGGTTTCCCGCTCCCCTTCAATAATTGG
		L3S3P00
		Reverse Standardized dCas9 CDS	CTCTAGTATTAGTCACCTCCTAGCTGACTCAAATCAATGCGTGTTTCATAAAGACCAGTGATGGATTGATGGATAAGAGTGGCATCTAAAACTTCTTTTGTAGACGTATATCGTTTACGATCAATTGTTGTATCAAAATATTTAAAAGCAGCGGGAGCTCCAAGATTCGTCAACGTAAATAAATGAATAATATTTTCTGCTTGTTCACGTATTGGTTTGTCTCTATGTTTGTTATATGCACTAAGAACTTTATCTAAATTGGCATCTGCTAAAATAACACGCTTAGAAAATTCACTGATTTGCTCAATAATCTCATCTAAATAATGCTTATGCTGCTCCACAAACAATTGTTTTTGTTCGTTATCTTCTGGACTACCCTTCAACTTTTCATAATGACTA…
			(Scar/Spacer, mutation)
		Reverse RBS	AGATCCTTTCTCCTCTTT
		B0034
			(Scar/Spacer)
			AGATCTTTTCAATTCTTTTCTCTATCACTGATAGGGAGTGGTAAAATAACTCTATCAACGATAGAGTGTCAACAAAAATTAGGAATTAATG
		tetR/tetA promoters	(mutation)
		tetR CDS	ATGTCAAGATTAGATAAAAGTAAAGTGATTAACAGCGCATTAGAGCTGCTTAATGAGGTCGGAATCGAAGGTTTAACAACCCGTAAACTCGCCCAGAAGCTAGGTGTAGAGCAGCCTACATTGTATTGGCATGTAAAAAATAAGCGGGCTTTGCTCGACGCCTTAGCCATTGAGATGTTAGATAGGCACCATACTCACTTTTGCCCTTTAGAAGGGGAAAGCTGGCAAGATTTTTTACGTAATAACGCTAAAAGTTTTAGATGTGCTTTACTAAGTCATCGCGATGGAGCAAAAGTACATTTAGGTACACGGCCTACAGAAAAACAGTATGAAACTCTCGAAAATCAATTAGCCTTTTTATGCCAACAAGGTTTTTCACTAGAGAATGCATTATATGCA…
			(mutation)
		Terminator	TACTAGAGCCAATTATTGAAGGCCGCTAACGCGGCCTTTTTTTGTTTCTGGTCTCCC
		L3S3P22	(Scar/Spacer)
dxCas9 generator	Composite Module	BioBrick	GAATTCGCGGCCGCTTCTAGAG
	(This study)	Prefix
		Reverse Terminator	GGGAGACCAGAAACAAAAAAAGGGGAGCGGTTTCCCGCTCCCCTTCAATAATTGG
		L3S3P00
		Reverse Standardized dxCas9 CDS	CTCTAGTATTAGTCACCTCCTAGCTGACTCAAATCAATGCGTGTTTCATAAAGACCAGTGATGGATTGATGGATAAGAGTGGCATCTAAAACTTCTTTTGTAGACGTATATCGTTTACGATCAATTGTTGTATCAAAATATTTAAAAGCAGCGGGAGCTCCAAGATTCGTCAACGTAAATAAATGAATAATATTTTCTGCTTGTTCACGTATTGGTTTGTCTCTATGTTTGTTATATGCACTAAGAACTTTATCTAAATTGGCATCTGCTAAAATAACACGCTTAGAAAATTCACTGATTTGCTCAATAATCTCATCTAAATAATGCTTATGCTGCTCCACAAACAATTGTTTTTGTTCGTTATCTTCTGGACTACCCTTCAACTTTTCATAATGACTA…
			(Scar/Spacer, mutation)
		Reverse RBS	AGATCCTTTCTCCTCTTT
		B0034
			(Scar/Spacer)
			AGATCTTTTCAATTCTTTTCTCTATCACTGATAGGGAGTGGTAAAATAACTCTATCAACGATAGAGTGTCAACAAAAATTAGGAATTAATG
		tetR/tetA promoters	(mutation)
		tetR CDS	ATGTCAAGATTAGATAAAAGTAAAGTGATTAACAGCGCATTAGAGCTGCTTAATGAGGTCGGAATCGAAGGTTTAACAACCCGTAAACTCGCCCAGAAGCTAGGTGTAGAGCAGCCTACATTGTATTGGCATGTAAAAAATAAGCGGGCTTTGCTCGACGCCTTAGCCATTGAGATGTTAGATAGGCACCATACTCACTTTTGCCCTTTAGAAGGGGAAAGCTGGCAAGATTTTTTACGTAATAACGCTAAAAGTTTTAGATGTGCTTTACTAAGTCATCGCGATGGAGCAAAAGTACATTTAGGTACACGGCCTACAGAAAAACAGTATGAAACTCTCGAAAATCAATTAGCCTTTTTATGCCAACAAGGTTTTTCACTAGAGAATGCATTATATGCA…
			(mutation)
		Terminator	TACTAGAGCCAATTATTGAAGGCCGCTAACGCGGCCTTTTTTTGTTTCTGGTCTCCC
		L3S3P22	(Scar/Spacer)
*For dCas9 generator construction in this study. The original template pdCas9-bacteria was a gift from Stanley Qi (Addgene plasmid # 44249)1
Reference
1	Qi, L.S., Larson, M.H., Gilbert, L.A., Doudna, J.A., Weissman, J.S., Arkin, A.P. & Lim, W.A. Repurposing CRISPR as an RNA-guided platform for sequence-specific control of gene expression. Cell 152, 1173-1183 (2013).

## Sheet: Table7
Table 7: Sequences of activator generators, genes for violacein production pathway and reporter used in this study
Name	Type and source	Parts	DNA sequence (5’-3’)
PspFΔHTH::λN22plus	Composite Module	RBS B0032	TACTAGAGTCACACAGGAAAGTACTAG
	(This study)
			(Scar/Spacer)
		pspFΔHTH::λN22plus	ATGGCAGAATACAAAGATAATTTACTTGGTGAGGCGAACAGCTTTCTCGAAGTGCTGGAACAGGTTTCGCATCTCGCACCGCTGGACAAACCGGTGCTCATCATCGGCGAACGCGGCACCGGTAAAGAGCTGATTGCCAGCCGCCTGCATTATCTCTCCTCCCGTTGGCAAGGGCCGTTTATTTCCCTTAACTGCGCGGCGTTAAATGAAAATCTGCTGGATTCCGAACTGTTTGGTCACGAAGCGGGGGCGTTTACCGGTGCGCAAAAACGTCATCCAGGGAGATTTGAACGTGCCGACGGCGGTACGCTATTTCTTGATGAACTCGCTACGGCACCGATGATGGTGCAGGAGAAATTATTGCGCGTGATTGAGTACGGTGAACTGGAGCGCGTTGGC…
		CDS	(λN22plus)
		Terminator	TACTAGAGCCAATTATTGAAGGCCGCTAACGCGGCCTTTTTTTGTTTCTGGTCTCCC
		L3S3P22	(Scar/Spacer)
PspFΔHTH::dCas9	Composite Module	Reverse	GGGAGACCAGAAACAAAAAAAGGGGAGCGGTTTCCCGCTCCCCTTCAATAATTGGCTCTAGTA
	(This study)	Terminator	(Scar/Spacer)
		L3S3P00
		pspFΔHTH::dCas9	TTAGTCACCTCCTAGCTGACTCAAATCAATGCGTGTTTCATAAAGACCAGTGATGGATTGATGGATAAGAGTGGCATCTAAAACTTCTTTTGTAGACGTATATCGTTTACGATCAATTGTTGTATCAAAATATTTAAAAGCAGCGGGAGCTCCAAGATTCGTCAACGTAAATAAATGAATAATATTTTCTGCTTGTTCACGTATTGGTTTGTCTCTATGTTTGTTATATGCACTAAGAACTTTATCTAAATTGGCATCTGCTAAAATAACACGCTTAGAAAATTCACTGATTTGCTCAATAATCTCATCTAAATAATGCTTATGCTGCTCCACAAACAATTGTTTTTGTTCGTTATCTTCTGGACTACCCTTCAACTTTTCATAATGACTAGCTAAATA…
		CDS
		Reverse RBS	AGATCCTTTCTCCTCTTT
		B0034
			(Scar/Spacer)
		tetR/tetA promoters	AGATCTTTTCAATTCTTTTCTCTATCACTGATAGGGAGTGGTAAAATAACTCTATCAACGATAGAGTGTCAACAAAAATTAGGAATTAATG
			(mutation)
		tetR CDS	ATGTCAAGATTAGATAAAAGTAAAGTGATTAACAGCGCATTAGAGCTGCTTAATGAGGTCGGAATCGAAGGTTTAACAACCCGTAAACTCGCCCAGAAGCTAGGTGTAGAGCAGCCTACATTGTATTGGCATGTAAAAAATAAGCGGGCTTTGCTCGACGCCTTAGCCATTGAGATGTTAGATAGGCACCATACTCACTTTTGCCCTTTAGAAGGGGAAAGCTGGCAAGATTTTTTACGTAATAACGCTAAAAGTTTTAGATGTGCTTTACTAAGTCATCGCGATGGAGCAAAAGTACATTTAGGTACACGGCCTACAGAAAAACAGTATGAAACTCTCGAAAATCAATTAGCCTTTTTATGCCAACAAGGTTTTTCACTAGAGAATGCATTATATGCA…
			(mutation)
		Terminator	TACTAGAGCCAATTATTGAAGGCCGCTAACGCGGCCTTTTTTTGTTTCTGGTCTCCC
		L3S3P22	(Scar/Spacer)
PspF	Composite Module	RBS B0032	TCACACAGGAAAGTACTAG
	(This study)
			(Scar/Spacer)
		pspF CDS	ATGGCAGAATACAAAGATAATTTACTTGGTGAGGCGAACAGCTTTCTCGAAGTGCTGGAACAGGTTTCGCATCTCGCACCGCTGGACAAACCGGTGCTCATCATCGGCGAACGCGGCACCGGTAAAGAGCTGATTGCCAGCCGCCTGCATTATCTCTCCTCCCGTTGGCAAGGGCCGTTTATTTCCCTTAACTGCGCGGCGTTAAATGAAAATCTGCTGGATTCCGAACTGTTTGGTCACGAAGCGGGGGCGTTTACCGGTGCGCAAAAACGTCATCCAGGGAGATTTGAACGTGCCGACGGCGGTACGCTATTTCTTGATGAACTCGCTACGGCACCGATGATGGTGCAGGAGAAATTATTGCGCGTGATTGAGTACGGTGAACTGGAGCGCGTTGGC…
		Terminator	TACTAGAGCCAATTATTGAAGGCCGCTAACGCGGCCTTTTTTTGTTTCTGGTCTCCC
		L3S3P22	(Scar/Spacer)
NorR ΔHTH(1-473):: λN22plus	Composite Module	RBS B0032	TACTAGAGTCACACAGGAAAGTACTAG
	(This study)		(Scar/Spacer)
		norR Δ HTH(1-473):: λN22plus	ATGAGTTTTTCCGTTGATGTGCTGGCGAATATCGCCATCGAATTGCAGCGTGGGATTGGTCACCAGGATCGTTTTCAGCGCCTGATCACCACGCTACGTCAGGTGCTGGAGTGCGATGCGTCTGCGTTGCTACGTTACGATTCGCGGCAGTTTATTCCGCTTGCCATCGACGGTCTGGCAAAGGATGTACTCGGTAGACGCTTTGCGCTGGAAGGGCATCCACGGCTGGAAGCGATTGCCCGCGCCGGGGATGTGGTGCGCTTTCCCGCAGACAGCGAATTGCCCGATCCCTATGACGGTTTGATTCCTGGGCAGGAGAGTCTGAAGGTTCACGCCTGCGTTGGTCTGCCATTGTTTGCCGGGCAAAACCTGATCGGCGCACTGACGCTCGACGGGATG…
		CDS	(λN22plus)
		Terminator	TACTAGAGCCAATTATTGAAGGCCGCTAACGCGGCCTTTTTTTGTTTCTGGTCTCCC
		L3S3P22	(Scar/Spacer)
NorR (179-473):: λN22plus	Composite Module	RBS B0032	TACTAGAGTCACACAGGAAAGTACTAG
	(This study)		(Scar/Spacer)
		norR (179-473):: λN22plus	ATGTTTGAAGCGGTGAAACAGACGCAGATGATTGGCTTGTCCCCTGGCATGACGCAACTGAAAAAAGAGATTGAGATTGTGGCGGCGTCCGATCTCAACGTCCTGATCAGCGGTGAGACTGGAACCGGTAAGGAGCTGGTGGCGAAAGCGATTCATGAAGCCTCGCCACGGGCGGTGAATCCGCTGGTCTATCTCAACTGTGCTGCACTGCCGGAAAGTGTGGCGGAAAGTGAGTTGTTCGGGCATGTGAAAGGAGCGTTTACTGGCGCTATCAGTAATCGCAGCGGGAAGTTTGAAATGGCGGATAACGGCACGCTGTTTCTGGATGAGATCGGCGAGTTGTCGTTGGCATTGCAGGCCAAGCTGCTGAGGGTGTTGCAGTATGGCGATATTCAGCGC…
		CDS	(λN22plus)
		Terminator	TACTAGAGCCAATTATTGAAGGCCGCTAACGCGGCCTTTTTTTGTTTCTGGTCTCCC
		L3S3P22	(Scar/Spacer)
NorR (179-504):: λN22plus	Composite Module	RBS B0032	TACTAGAGTCACACAGGAAAGTACTAG
	(This study)		(Scar/Spacer)
		norR (179-504):: λN22plus	ATGTTTGAAGCGGTGAAACAGACGCAGATGATTGGCTTGTCCCCTGGCATGACGCAACTGAAAAAAGAGATTGAGATTGTGGCGGCGTCCGATCTCAACGTCCTGATCAGCGGTGAGACTGGAACCGGTAAGGAGCTGGTGGCGAAAGCGATTCATGAAGCCTCGCCACGGGCGGTGAATCCGCTGGTCTATCTCAACTGTGCTGCACTGCCGGAAAGTGTGGCGGAAAGTGAGTTGTTCGGGCATGTGAAAGGAGCGTTTACTGGCGCTATCAGTAATCGCAGCGGGAAGTTTGAAATGGCGGATAACGGCACGCTGTTTCTGGATGAGATCGGCGAGTTGTCGTTGGCATTGCAGGCCAAGCTGCTGAGGGTGTTGCAGTATGGCGATATTCAGCGC…
		CDS	(λN22plus)
		Terminator	TACTAGAGCCAATTATTGAAGGCCGCTAACGCGGCCTTTTTTTGTTTCTGGTCTCCC
		L3S3P22	(Scar/Spacer)
NorR (188-504):: λN22plus	Composite Module	RBS B0032	TACTAGAGTCACACAGGAAAGTACTAG
	(This study)		(Scar/Spacer)
		norR (188-504):: λN22plus	ATGATTGGCTTGTCCCCTGGCATGACGCAACTGAAAAAAGAGATTGAGATTGTGGCGGCGTCCGATCTCAACGTCCTGATCAGCGGTGAGACTGGAACCGGTAAGGAGCTGGTGGCGAAAGCGATTCATGAAGCCTCGCCACGGGCGGTGAATCCGCTGGTCTATCTCAACTGTGCTGCACTGCCGGAAAGTGTGGCGGAAAGTGAGTTGTTCGGGCATGTGAAAGGAGCGTTTACTGGCGCTATCAGTAATCGCAGCGGGAAGTTTGAAATGGCGGATAACGGCACGCTGTTTCTGGATGAGATCGGCGAGTTGTCGTTGGCATTGCAGGCCAAGCTGCTGAGGGTGTTGCAGTATGGCGATATTCAGCGCGTTGGCGATGACCGTTGTTTGCGGGTC…
		CDS	(λN22plus)
		Terminator	TACTAGAGCCAATTATTGAAGGCCGCTAACGCGGCCTTTTTTTGTTTCTGGTCTCCC
		L3S3P22	(Scar/Spacer)
WtsA:: λN22plus	Composite Module	RBS B0032	TACTAGAGTCACACAGGAAAGTACTAG
	(This study)		(Scar/Spacer)
		wtsA:: λN22plus	ATGAACATCGAAAACAACGAACATAGCTTTCGTCCGCATCCGGAACTGGGTGAACATATTAGCTTTACCAAAGAACAGCCGATCGATATTCATGATAGCCTGGCAAGCCTGATTGAAACCGTTGCACCGCTGGAAATTGATCTGGTTCTGGAAGGTGAAACCGGCACCGGTAAAGATACCCTGGCACGTAAAATTCATCGTCTGAGCGGTTGTAGCGGTCGTCTGATTGCAGTTAATTGTGCAGCAATTCCGGAAACACTGGCAGAAAGCGAACTGTTTGGTGTTAATAATGGTGCATATACCGGTGCAGTTCAGGCACGTGCAGGTTATATTGAAGAAGCAAATAACGGCATCCTGTTTCTGGATGAAATTGATAGCATGCCGCTGAGCCTGCAAGCA…
		CDS	(linker, λN22plus)
		Terminator	TACTAGAGCCAATTATTGAAGGCCGCTAACGCGGCCTTTTTTTGTTTCTGGTCTCCC
		L3S3P22	(Scar/Spacer)
ZraR:: λN22plus	Composite Module	RBS B0032	TACTAGAGTCACACAGGAAAGTACTAG
	(This study)		(Scar/Spacer)
		zraR:: λN22plus	ATGATTCGCGGTAAAATTGATATCCTGGTGGTTGATGATGATGTTAGCCATTGTACCATTCTGCAAGCACTGCTGCGTGGTTGGGGTTATAATGTTGCACTGGCATATAGCGGTCATGATGCACTGGCCCAGGTTCGTGAAAAAGTTTTTGATCTGGTTCTGTGTGATGTTCGTATGGCAGAAATGGATGGTATTGCAACCCTGAAAGAAATCAAAGCACTGAATCCGGCAATTCCGATTCTGATTATGACCGCATTTAGCAGCGTTGAAACCGCAGTTGAAGCCCTGAAAGCCGGTGCACTGGATTATCTGATTAAACCGCTGGATTTTGATCGTCTGCAAGAAACCCTGGAAAAAGCACTGGCACATACCCGTGAAACCGGTGCCGAACTGCCGAGC…
		CDS	(linker, λN22plus)
		Terminator	TACTAGAGCCAATTATTGAAGGCCGCTAACGCGGCCTTTTTTTGTTTCTGGTCTCCC
		L3S3P22	(Scar/Spacer)
HrpR:: λN22plus	Composite Module	RBS B0032	TACTAGAGTCACACAGGAAAGTACTAG
&	(This study)		(Scar/Spacer)
HrpS:: λN22plus		hrpR:: λN22plus	ATGAGTACAGGCATCGATAAGGACGTCCGAGAGTGTTGGGGCGTAACTGCATTATCAGCGGGTCATCAAATTGCAATGAATAGCGCGTTTCTGGATATGGACTTGCTGTTGTGCGGGGAAACCGGCACCGGCAAGGACACACTGGCCAACCGCATTCACGAGTTGTCCAGCAGGTCGGGACCCTTTGTGGGCATGAACTGCGCCGCCATTCCCGAGTCGCTGGCAGAGAGCCAGTTATTCGGTGTGGTCAACGGTGCATTCACCGGCGTATGCCGGGCTCGCGAGGGCTACATAGAGGCCTCCAGTGGTGGCACCTTGTACCTGGATGAAATCGACAGCATGCCGTTGAGCCTGCAAGCCAAACTGCTGCGTGTGTTGGAGAGTCGAGGTATCGAGCGT…
(Bicistronic)		CDS	(λN22plus)
		RBS B0032	TACTAGAGTCACACAGGAAAGTACTAG
			(Scar/Spacer)
		hrpS:: λN22plus	ATGAGTCTTGATGAAAGGTTTGAGGATGATCTGGACGAGGAGCGGGTTCCGAATCTGGGGATAGTTGCCGAAAGTATTTCGCAACTGGGTATCGACGTGCTGCTATCGGGTGAGACCGGCACGGGCAAAGACACGATTGCCCGACGGATTCATGAGATGTCAGGCCGCAAAGGGCGCCTGGTGGCGATGAATTGCGCGGCCATTCCGGAGTCCCTCGCCGAGAGCGAGTTATTCGGCGTGGTCAGCGGTGCCTACACCGGCGCTGATCGCTCCAGAGTCGGTTATGTCGAAGCGGCGCAGGGCGGCACGCTGTACCTGGATGAGATCGATAGCATGCCGCTGAGCCTGCAAGCCAAATTGCTGAGGGTGCTGGAAACCCGAGCGCTTGAACGGCTGGGT…
		CDS	(λN22plus)
		Terminator	TACTAGAGCCAATTATTGAAGGCCGCTAACGCGGCCTTTTTTTGTTTCTGGTCTCCC
		L3S3P22	(Scar/Spacer)
PspFΔHTH::MCP	Composite Module	RBS B0032	TACTAGAGTCACACAGGAAAGTACTAG
	(This study)		(Scar/Spacer)
		pspFΔHTH::MCP	ATGGCAGAATACAAAGATAATTTACTTGGTGAGGCGAACAGCTTTCTCGAAGTGCTGGAACAGGTTTCGCATCTCGCACCGCTGGACAAACCGGTGCTCATCATCGGCGAACGCGGCACCGGTAAAGAGCTGATTGCCAGCCGCCTGCATTATCTCTCCTCCCGTTGGCAAGGGCCGTTTATTTCCCTTAACTGCGCGGCGTTAAATGAAAATCTGCTGGATTCCGAACTGTTTGGTCACGAAGCGGGGGCGTTTACCGGTGCGCAAAAACGTCATCCAGGGAGATTTGAACGTGCCGACGGCGGTACGCTATTTCTTGATGAACTCGCTACGGCACCGATGATGGTGCAGGAGAAATTATTGCGCGTGATTGAGTACGGTGAACTGGAGCGCGTTGGC…
		CDS	(MCP)
		Terminator	TACTAGAGCCAATTATTGAAGGCCGCTAACGCGGCCTTTTTTTGTTTCTGGTCTCCC
		L3S3P22	(Scar/Spacer)
RA32T	Composite Module	Reverse	TATAAACGCAGAAAGGCCCACCCGAAGGTGAGCCAGTGTGACTCTAGTAGAGAGCGTTCACCGACAAACAACAGATAAAACGAAAGGCCCAGTCTTTCGACTGAGCCTTTCGTTTTATTTGATGCCTGG
(Bicistronic)	(This study)	Terminator
		B0015
		Reverse	TTATTAGATCTGCAATTCTTTGATGCGTCGATAGAGCGTACGGCGTGGCACGTCCAGTTCCAGGCTTACCGAATCCACACAATTGTCGTGGCGCTTGAGCGACTCCTGAATCAGGGCTTTTTCGATCACTCGCAATTGCGATTTGAGCCCACAGGCCAAGTGCTCTTCGCCCTGCGGCTCGGCGCCCAGCAAGGGGAAACCCAGCACATGGCGTTTGGCTGCCGCCTTGAGCTCACGGATATTGCCGGGCCAGTCGTGGCCCAGCAGCACTTTGTGCAGCAGTGGGCAAACATCGGGAACGGGAACACCGAGCTCCCTCGCGGCGGCGGCCGTAAAACGTGTGAACAGGGGAACTATGCGATCAGACTGGTTACGTAGCGGAGGAAGCTTGAGTGTCAG…
		hrpS CDS
		Reverse	CTAGTACTTTCCTGTGTGACTCTAGTAGCATAACCACACCTGCGTT
		RBS B0032	(Scar/Spacer)
		Reverse	TTATTAGACCCCGGCCGTCGCAGCGATCGGCGCTGCAACTCCCAGTTCCTTCATGCGGTGATACAGGGTGCGTCTTGGCAACTCCAACTCCTGAAGCACCGCGTCGAAATTGTGCCTGTGCCGCTTCAAGGCATCCTGGATGAGCATTTTCTCGATGATGCGCATTTGCGTGCGCAGCCCCGTGGCAGGGTCAAGCGCTTCCACAGGGTCGGCGCCCAGCAAGGGGAAGCCGAGTACGAAGCGCTTGGCCGCAGACTTCAATTCGCGGATGTTGCCCGGCCAGTCGTGGCTGAGCAGCAGCTGCACACGCCCGCTGTCCAGCGCAGGAGCGGGACGTCCGAACTCGGCAGCGATACCCTGGGTGAACTGGTCGAACAATGGCAGGATCTGTTCACGACG…
		hrpR CDS
		Reverse	CTAGTATTTCTCCTCTTTAATCTCTAGTAGCTAGCACTATACCTAGGACTGAGCTAGCCGTAAACA
		J23106-RBS B0030	(Scar/Spacer, Promoter)
VioA	Composite Module	RBS B0030	TACTAGAGATTAAAGAGGAGAAATACTAG
	(This study)		(Scar/Spacer)
		vioA CDS	ATGAAACATTCTTCCGATATCTGCATTGTTGGTGCTGGTATTTCTGGTTTGACGTGCGCAAGCCATCTGCTGGACAGCCCGGCATGCCGTGGTCTGAGCCTGCGTATCTTTGACATGCAGCAAGAAGCCGGTGGCCGTATCCGCAGCAAAATGCTGGATGGTAAGGCAAGCATTGAACTGGGCGCAGGTCGCTACTCCCCTCAGTTGCACCCGCATTTCCAAAGCGCAATGCAGCACTATAGCCAAAAGAGCGAAGTCTATCCGTTCACCCAGTTGAAGTTCAAATCTCACGTGCAGCAAAAGCTGAAGCGCGCCATGAATGAACTGTCCCCGCGTCTGAAAGAGCATGGTAAAGAGAGCTTTTTGCAGTTTGTCAGCCGTTATCAAGGTCACGATAGC…
			(PAM)
		Terminator	TACTAGAGCTCGGTACCAAATTCCAGAAAAGAGGCCTCCCGAAAGGGGGGCCTTTTTTCGTTTTGGTCCACTAGA
		L3S2P21	(Scar/Spacer)
VioB	Composite Module	RBS B0030	TACTAGAGATTAAAGAGGAGAAATACTAG
	(This study)		(Scar/Spacer)
		vioB CDS	ATGAGCATTCTGGATTTCCCGCGTATCCACTTCCGTGGCTGGGCCCGTGTCAATGCGCCGACCGCGAACCGCGATCCGCACGGCCACATCGATATGGCCAGCAATACCGTGGCGATGGCGGGTGAGCCGTTCGACCTGGCACGCCATCCTACGGAGTTCCACCGTCATCTGCGCTCCCTGGGTCCGCGCTTCGGCTTGGATGGTCGTGCTGACCCGGAAGGCCCGTTCAGCCTGGCCGAGGGCTACAACGCTGCCGGTAACAACCACTTTTCGTGGGAGAGCGCAACCGTTAGCCACGTGCAATGGGATGGCGGTGAGGCGGATCGTGGTGACGGTCTGGTCGGTGCTCGTTTGGCACTGTGGGGTCACTACAATGATTATCTGCGTACCACCTTCAAT…
		Terminator	TACTAGAGCTCGGTACCAAATTCCAGAAAAGAGACGCTTTCGAGCGTCTTTTTTCGTTTTGGTCCACTAGA
		L3S2P11	(Scar/Spacer)
VioD	Composite Module	RBS B0030	TACTAGAGATTAAAGAGGAGAAATACTAG
	(This study)		(Scar/Spacer)
		vioD CDS	ATGAAGATTCTGGTCATTGGTGCTGGTCCAGCTGGTCTGGTTTTCGCATCCCAACTGAAGCAGGCACGCCCTTTGTGGGCCATTGACATCGTGGAGAAGAATGACGAGCAAGAAGTGCTGGGCTGGGGTGTCGTGCTGCCTGGCCGTCCGGGTCAGCACCCGGCGAACCCGCTGTCCTATCTGGATGCACCGGAGCGTCTGAATCCGCAATTTCTGGAGGACTTCAAACTGGTGCATCATAATGAGCCGTCCTTGATGTCCACGGGCGTTTTGTTGTGCGGCGTGGAGCGTCGCGGTCTGGTTCACGCGCTGCGCGATAAGTGCCGCAGCCAAGGCATTGCTATTCGTTTCGAAAGCCCGTTGCTGGAACACGGTGAGCTGCCGCTGGCGGACTATGAT…
			(PAM)
		Terminator	TACTAGAGCCAATTATTGAAGGCCTCCCTAACGGGGGGCCTTTTTTTGTTTCTGGTCTCCCACTAGA
		L3S3P21	(Scar/Spacer)
VioE	Composite Module	RBS B0030	TACTAGAGATTAAAGAGGAGAAATACTAG
	(This study)		(Scar/Spacer)
		vioE CDS	ATGGAGAACCGTGAGCCACCACTGTTGCCAGCCCGTTGGAGCAGCGCCTATGTCTCTTATTGGAGCCCGATGCTGCCGGATGACCAGCTGACCAGCGGCTATTGCTGGTTCGACTATGAACGTGACATCTGTCGTATTGACGGCCTGTTCAATCCGTGGAGCGAGCGTGATACTGGTTATCGCCTGTGGATGTCGGAGGTTGGTAATGCGGCCAGCGGCCGTACCTGGAAACAAAAAGTCGCCTATGGTCGTGAGCGTACCGCCCTGGGTGAACAGCTGTGTGAGCGTCCGCTGGATGATGAGACTGGCCCTTTTGCCGAATTGTTCCTGCCACGCGATGTCCTGCGCCGTCTGGGTGCCCGTCACATTGGCCGTCGCGTGGTTCTGGGTCGCGAAGCG…
		Terminator	TACTAGAGCCAATTATTGAAGGCCGCTAACGCGGCCTTTTTTTGTTTCTGGTCTCCCACTAGA
		L3S3P22	(Scar/Spacer)
VioC	Composite Module	RBS B0030	TACTAGAGATTAAAGAGGAGAAATACTAG
	(This study)		(Scar/Spacer)
		vioC CDS	ATGAAAAGAGCTATCATCGTTGGTGGTGGTTTGGCTGGTGGTTTGACCGCTATCTACTTGGCTAAGAGAGGTTACGAAGTTCACGTTGTTGAAAAGAGAGGTGACCCATTGAGAGACTTGTCTTCTTACGTTGACGTTGTTTCTAGTAGAGCTATCGGTGTTTCTATGACCGTTAGAGGTATCAAGTCTGTTTTGGCTGCTGGTATCCCAAGAGCTGAATTGGACGCTTGTGGTGAACCAATCGTTGCTATGGCTTTCTCTGTTGGTGGTCAATACAGAATGAGAGAATTGAAGCCATTGGAAGACTTCAGACCATTGTCTTTGAACAGAGCTGCTTTCCAAAAGTTGTTGAACAAGTACGCTAACTTGGCTGGTGTTAGATACTACTTCGAACACAAG…
		Terminator	CTCGGTACCAAAGACGAACAATAAGACGCTGAAAAGCGTCTTTTTTCGTTTTGGTCC
		L3S2P55
Reporter	Composite Module	RiboJ	AGCTGTCACCGGATGTGCTTTCCGGTCTGATGAGTCCGTGAGGACGAAACAGCCTCTACAAATAATTTTGTTTAACTAGAG
with sfGFP::ASV tag	(This study)	RBS B0030	ATTAAAGAGGAGAAATACCAT
			(Scar/Spacer)
		sfgfp	ATGCGTAAAGGCGAAGAGCTGTTCACTGGTGTCGTCCCTATTCTGGTGGAACTGGATGGTGATGTCAACGGTCATAAGTTTTCCGTGCGTGGCGAGGGTGAAGGTGACGCAACTAATGGTAAACTGACGCTGAAGTTCATCTGTACTACTGGTAAACTGCCGGTACCTTGGCCGACTCTGGTAACGACGCTGACTTATGGTGTTCAGTGCTTTGCTCGTTATCCGGACCATATGAAGCAGCATGACTTCTTCAAGTCCGCCATGCCGGAAGGCTATGTGCAGGAACGCACGATTTCCTTTAAGGATGACGGCACGTACAAAACGCGTGCGGAAGTGAAATTTGAAGGCGATACCCTGGTAAACCGCATTGAGCTGAAAGGCATTGACTTTAAAGAAGAC…
		CDS	(ASV tag)
		Terminator	TAATACTAGAGCCAATTATTGAAGGCCTCCCTAACGGGGGGCCTTTTTTTGTTTCTGGTCTCCC
		L3S3P21	(Scar/Spacer)
RiboJ	Insulator1	AGCTGTCACCGGATGTGCTTTCCGGTCTGATGAGTCCGTGAGGACGAAACAGCCTCTACAAATAATTTTGTTTAA
NifA2	Composite Module	RBS B0032		TAGAGTCACACAGGAAAGTACTAG
	(This study)	nifA2 CDS		ATGATCCATAAATCCGATTCGGACACCACCGTCAGACGTTTCGATCTCTCCCAGCAGTTTACCGCCATGCAGCGGATAAGCGTGGTCCTGAGTCGCGCCACCGAAGCGAGCAAAACCCTGCAGGAGGTTCTGAGCGTGCTACATAACGATGCCTTTATGCAGCACGGGATGATTTGCCTGTACGACAGCCAGCAGGAGATCCTGAGCATCGAAGCGCTGCAGCAAACGGAAGATCAGACGCTGCCCGGCAGTACGCAAATTCGCTACCGGCCGGGGGAAGGATTAGTCGGTACCGTGCTGGCGCAGGGCCAGTCGCTGGTGCTGCCGCGCGTCGCCGACGACCAGCGTTTTCTCGATCGTCTGAGCCTGTACGACTATGACCTGCCGTTTATCGCCGTT…
		Terminator		CCAATTATTGAAGGCCGCTAACGCGGCCTTTTTTTGTTTCTGGTCTCCC
		L3S3P22
Reference
1	Lou, C., Stanton, B., Chen, Y.J., Munsky, B. & Voigt, C.A. Ribozyme-based insulator parts buffer synthetic circuits from genetic context. Nature Biotechnology 30, 1137-1142 (2012).

## Sheet: Table8
Table 8: Complete sequence of circuits
Name	Complete sequence of circuits
pLY1	GAATTCGCGGCCGCTTCTAGAGGGGAGACCAGAAACAAAAAAAGGGGAGCGGTTTCCCGCTCCCCTTCAATAATTGGCTCTAGTATTAGTCACCTCCTAGCTGACTCAAATCAATGCGTGTTTCATAAAGACCAGTGATGGATTGATGGATAAGAGTGGCATCTAAAACTTCTTTTGTAGACGTATATCGTTTACGATCAATTGTTGTATCAAAATATTTAAAAGCAGCGGGAGCTCCAAGATTCGTCAACGTAAATAAATGAATAATATTTTCTGCTTGTTCACGTATTGGTTTGTCTCTATGTTTGTTATATGCACTAAGAACTTTATCTAAATTGGCATCTGCTAAAATAACACGCTTAGAAAATTCACTGATTTGCTCAATAATCTCATCTAAAT…
	Prefix/Suffix,PrhaB,Pcon,RBS,PAM,RiboJ,sfGFP,ASVtag,Activator,λN22plus,rhaS,Terminator,tetR,P tetR/tetA,dCas9,(PpspA)
pLY2	GAATTCGCGGCCGCTTCTAGAGGGGAGACCAGAAACAAAAAAAGGGGAGCGGTTTCCCGCTCCCCTTCAATAATTGGCTCTAGTATTAGTCACCTCCTAGCTGACTCAAATCAATGCGTGTTTCATAAAGACCAGTGATGGATTGATGGATAAGAGTGGCATCTAAAACTTCTTTTGTAGACGTATATCGTTTACGATCAATTGTTGTATCAAAATATTTAAAAGCAGCGGGAGCTCCAAGATTCGTCAACGTAAATAAATGAATAATATTTTCTGCTTGTTCACGTATTGGTTTGTCTCTATGTTTGTTATATGCACTAAGAACTTTATCTAAATTGGCATCTGCTAAAATAACACGCTTAGAAAATTCACTGATTTGCTCAATAATCTCATCTAAAT…
	Prefix/Suffix,PrhaB,Pcon,RBS,PAM,RiboJ,sfGFP,ASVtag,Activator, rhaS,Terminator,tetR,P tetR/tetA,dCas9,(PpspA)
pLY3	Change the (PpspA)in pLY1 from PpspA-2G6 to PpspA-mut (Table 3)
pLY4	GAATTCGCGGCCGCTTCTAGAGCCTAGTTGTCTTCATGCATGAAGACAAAATTAATACTAGAGGGACCAAAACGAAAAAAGACGCTTTTCAGCGTCTTATTGTTCGTCTTTGGTACCGAGCTAGTATTATTGCAGAAAGCCATCCCGTCCCTGGCGAATATCACGCGGTGACCAGTTAAACTCTCGGCGAAAAAGCGTCGAAAAGTGGTTACTGTCGCTGAATCCACAGCGATAGGCGATGTCAGTAACGCTGGCCTCGCTGTGGCGTAGCAGATGTCGGGCTTTCATCAGTCGCAGGCGGTTCAGGTATCGCTGAGGCGTCAGTCCCGTTTGCTGCTTAAGCTGCCGATGTAGCGTACGCAGTGAAAGAGAAAATTGATCCGCCACGGCATCCCAATT…
	Prefix/Suffix,PrhaB,Pcon,RBS,RiboJ,sfGFP,ASVtag,Activator,rhaS,Terminator,(PpspA)
pLY5	GAATTCGCGGCCGCTTCTAGAGGGGAGACCAGAAACAAAAAAAGGGGAGCGGTTTCCCGCTCCCCTTCAATAATTGGCTCTAGTATTAGTCACCTCCTAGCTGACTCAAATCAATGCGTGTTTCATAAAGACCAGTGATGGATTGATGGATAAGAGTGGCATCTAAAACTTCTTTTGTAGACGTATATCGTTTACGATCAATTGTTGTATCAAAATATTTAAAAGCAGCGGGAGCTCCAAGATTCGTCAACGTAAATAAATGAATAATATTTTCTGCTTGTTCACGTATTGGTTTGTCTCTATGTTTGTTATATGCACTAAGAACTTTATCTAAATTGGCATCTGCTAAAATAACACGCTTAGAAAATTCACTGATTTGCTCAATAATCTCATCTAAAT…
	Prefix/Suffix,RBS,RiboJ,sfGFP,ASVtag,Activator,λN22plus,Terminator,tetR,P tetR/tetA,dCas9,(PpspA),constitutive promoter
pLY6	Change the BBa_J23113 in pLY5 from to J23117 (Table 3)
pLY7	Change the BBa_J23113 in pLY5 from to J23116 (Table 3)
pLY8	Change the BBa_J23113 in pLY5 from to J23106 (Table 3)
pLY9	Change the (PpspA)in PLY8 from PpspA-G6 to PpspA-2G6 (Table 3)
pLY10	Change the (PpspA) and 7bp downstream in pLY8 from (AAAGCTGTTGTGGCAAAAAACGGCATCCTGGCATGTTGCTGTTGATTCTTCAATCAGATCTTTATAAATCAAAAAGATAAAAAATTGGCACGCAAATTGTATTAACAGTTCAGCAGGACAATCCTGAACGCAAA)TACTAGA
	to PhrpL-opt (Table 3)
pLY11	GAATTCGCGGCCGCTTCTAGAGGGGAGACCAGAAACAAAAAAAGGGGAGCGGTTTCCCGCTCCCCTTCAATAATTGGCTCTAGTATTAGTCACCTCCTAGCTGACTCAAATCAATGCGTGTTTCATAAAGACCAGTGATGGATTGATGGATAAGAGTGGCATCTAAAACTTCTTTTGTAGACGTATATCGTTTACGATCAATTGTTGTATCAAAATATTTAAAAGCAGCGGGAGCTCCAAGATTCGTCAACGTAAATAAATGAATAATATTTTCTGCTTGTTCACGTATTGGTTTGTCTCTATGTTTGTTATATGCACTAAGAACTTTATCTAAATTGGCATCTGCTAAAATAACACGCTTAGAAAATTCACTGATTTGCTCAATAATCTCATCTAAAT…
	Prefix/Suffix,RBS,RiboJ,sfGFP,ASVtag,Activator,Terminator,tetR,
	PtetR/tetA,dCas9,(PhrpL)
pLY12	Change the (PpspA)in pLY8 from PpspA-G6 to PpspA-1 (Table 3)
pLY13	Change the (PpspA)in pLY8 from PpspA-G6 to PpspA-2 (Table 3)
pLY14	Change the (PpspA)in pLY8 from PpspA-G6 to PpspA-3 (Table 3)
pLY15	Change the (PpspA)in pLY8 from PpspA-G6 to PpspA-4 (Table 3)
pLY16	Change the (PpspA)in pLY8 from PpspA-G6 to PpspA-5 (Table 3)
pLY17	Change the (PpspA)in pLY8 from PpspA-G6 to PpspA-6 (Table 3)
pLY18	Change the (PpspA)in pLY8 from PpspA-G6 to PpspA-7 (Table 3)
pLY19	Change the (PpspA)in pLY8 from PpspA-G6 to PpspA-8 (Table 3)
pLY20	Change the (PpspA)in pLY8 from PpspA-G6 to PpspA-9 (Table 3)
pLY21	Change the (PpspA)in pLY8 from PpspA-G6 to PpspA-10 (Table 3)
pLY22	Change the (PpspA)in pLY8 from PpspA-G6 to PpspA-15 (Table 3)
pLY23	Change the (PpspA)in pLY8 from PpspA-G6 to PpspA-20 (Table 3)
pLY24	Change the (PpspA)in pLY8 from PpspA-G6 to PpspA-25 (Table 3)
pLY25	Change the (PpspA)in pLY8 from PpspA-G6 to PpspA-30 (Table 3)
pLY26	Change the (PpspA)in pLY8 from PpspA-G6 to PpspA-35 (Table 3)
pLY27	Change the (PpspA)in pLY8 from PpspA-G6 to PpspA-40 (Table 3)
pLY28	Change the (PpspA)in pLY8 from PpspA-G6 to PpspA-2LEA2 (Table 3)
pLY29	Change the (PpspA)in pLY1 from PpspA-2G6 to PpspA-WT (Table 3)
pLY30	Change the (PpspA) and 3bp downstream in pLY1 from (AAAGCTGTTGTGGCAAAAAACGGAAAGCTGTTGTGGCAAAAAACGGCATCCTGGCATGTTGCTGTTGATTCTTCAATCAGATCTTTATAAATCAAAAAGATAAAAAATTGGCACGCAAATTGTATTAACAGTTCAGCAGGACAATCCTGAACGCAAA)TAC
	to PhrpL-WT (Table 3)
pLY31	Change the (PpspA)in pLY1 from PpspA-2G6 to PnifH (Table 3)
pLY32	Change the (PpspA)in pLY1 from PpspA-2G6 to PnifJ (Table 3)
pLY33	GAATTCGCGGCCGCTTCTAGAGGGGAGACCAGAAACAAAAAAAGGGGAGCGGTTTCCCGCTCCCCTTCAATAATTGGCTCTAGTATTAGTCACCTCCTAGCTGACTCAAATCAATGCGTGTTTCATAAAGACCAGTGATGGATTGATGGATAAGAGTGGCATCTAAAACTTCTTTTGTAGACGTATATCGTTTACGATCAATTGTTGTATCAAAATATTTAAAAGCAGCGGGAGCTCCAAGATTCGTCAACGTAAATAAATGAATAATATTTTCTGCTTGTTCACGTATTGGTTTGTCTCTATGTTTGTTATATGCACTAAGAACTTTATCTAAATTGGCATCTGCTAAAATAACACGCTTAGAAAATTCACTGATTTGCTCAATAATCTCATCTAAAT…
	Prefix/Suffix,RBS,RiboJ,sfGFP,ASVtag,Activator,λN22plus,Terminator,tetR,P tetR/tetA,dCas9,(PnifH), constitutive promoter
pLY34	Change the (PnifH)in pLY33 from PnigH to PnifJ (Table 3)
pLY35	Change the (PnifH) and 2bp downstream in pLY33 from
	(TGTTCAATCCTCGAAGGTGAGAGGCATCTTCGCCGCCTCAAATAAGCGGCAAACCCAGTTGTTGCCTCAAGCACAGCCTGTGCCAGCTCGCGGATGACAGAAGAGTTAGCGCGAATTCAACGCGTTATGAAGAGAGTCGCCGCGCAGCGCGCCAAGAGATTGCGTGGAATAAGACACAGGGGGCGACAAGCTGTTGAACAGGCGACAAAGCGCCACCATGGCCCCGGCAGGCGCAATTGTTCTGTTTCCCACATTTGGTCGCCTTATTGTGCCGTTTTGTTTTACGTCCTGCGCGGCGACAAATAACTAACTTCATAAAAATCATAAGAATACATAAACAGGCACGGCTGGTATGTTCCCTGCACTTCTCTGCTGGCAAACACTCAACAACAGGAGAA…
	to Phybrid-GG (Table 3)
pLY36	Change the Phybrid-GG in pLY35 from Phybrid-GG to Phybrid-GF (Table 3)
pLY37	Change the Phybrid-GG in pLY35 from Phybrid-GG to Phybrid-GP (Table 3)
pLY38	Change the Phybrid-GG in pLY35 from Phybrid-GG to Phybrid-HP (Table 3)
pLY39	Change the Phybrid-GG in pLY35 from Phybrid-GG to Phybrid-HF (Table 3)
pLY40	Change the Phybrid-GG in pLY35 from Phybrid-GG to Phybrid-HG (Table 3)
pLY41	Change the Phybrid-GG in pLY35 from Phybrid-GG to Phybrid-NP (Table 3)
pLY42	Change the Phybrid-GG in pLY35 from Phybrid-GG to Phybrid-NG (Table 3)
pLY43	Change the Phybrid-GG in pLY35 from Phybrid-GG to Phybrid-NF (Table 3)
pLY44	Change the translation unit module of PspFΔHTH::λN22plus (Table 7) in pLY23 from PspFΔHTH::λN22plus to NorR ΔHTH(1-474):: λN22plus (Table 7)
pLY45	Change the translation unit module of PspFΔHTH::λN22plus (Table 7) in pLY23 from PspFΔHTH::λN22plus to NorR (179-474):: λN22plus (Table 7)
pLY46	Change the translation unit module of PspFΔHTH::λN22plus (Table 7) in pLY23 from PspFΔHTH::λN22plus to NorR (179-504):: λN22plus (Table 7)
pLY47	Change the translation unit module of PspFΔHTH::λN22plus (Table 7) in pLY23 from PspFΔHTH::λN22plus to NorR (188-504):: λN22plus (Table 7)
pLY48	Change the translation unit module of PspFΔHTH::λN22plus (Table 7) in pLY23 from PspFΔHTH::λN22plus to WtsA:: λN22plus (Table 7)
pLY49	Change the translation unit module of PspFΔHTH::λN22plus (Table 7) in pLY23 from PspFΔHTH::λN22plus to ZraR:: λN22plus (Table 7)
pLY50	Change the translation unit module of PspFΔHTH::λN22plus (Table 7) in pLY23 from PspFΔHTH::λN22plus to HrpR:: λN22plus & HrpS:: λN22plus (Bicistronic) (Table 7)
pLY51	GAATTCGCGGCCGCTTCTAGA(TGTTCAATCCTCGAAGGTGAGAGGCATCTTCGCCGCCTCAAATAAGCGGCAAACCCAGTTGTTGCCTCAAGCACAGCCTGTGCCAGCTCGCGGATGACAGAAGAGTTAGCGCGAATTCAACGCGTTATGAAGAGAGTCGCCGCGCAGCGCGCCAAGAGATTGCGTGGAATAAGACACAGGGGGCGACAAGCTGTTGAACAGGCGACAAAGCGCCACCATGGCCCCGGCAGGCGCAATTGTTCTGTTTCCCACATTTGGTCGCCTTATTGTGCCGTTTTGTTTTACGTCCTGCGCGGCGACAAATAACTAACTTCATAAAAATCATAAGAATACATAAACAGGCACGGCTGGTATGTTCCCTGCACTTCTCTGCTGGC…
	Prefix/Suffix,RBS,RiboJ,sfGFP,ASVtag,Terminator,(PnifH)
pLY52	Change the (PnifH)in pLY51 from PnifH to PnifJ (Table 3)
pLY53	Change the (PnifH)in pLY33 from PnigH to PpspA-LEA1B1 (Table 3)
pLY54	Change the (PnifH)in pLY33 from PnigH to PpspA-LEA2B2 (Table 3)
pLY55	Change the (PnifH)in pLY33 from PnigH to PpspA-LEA3B3 (Table 3)
pLY56	Change the (PnifH)in pLY33 from PnigH to PpspA-LEA4B4 (Table 3)
pLY57	Change the (PnifH)in pLY33 from PnigH to PpspA-LEA5B5 (Table 3)
pLY58	Change the (PpspA) in pLY4 from PpspA-mut to PpspA-WT (Table 3)
pLY59	Change the translation unit module of PspFΔHTH::λN22plus (Table 7) in pLY9 from PspFΔHTH::λN22plus to PspFΔHTH::MCP (Table 7)
pLY60	Change the translation unit module of PspF (Table 7) in pLY2 from PspFΔHTH::λN22plus to PspFΔHTH::MCP (Table 7)
pLY61	Change the module of dCas9 generator (Table 6) in pLY53 from dCas9 generator to dxCas9 generator (Table 6)
pLY62	Change the (PpspA) in pLY61 from PpspA-LEA1B1 to PpspA-LEA3B3-CGT (Table 3)
pLY63	Change the (PpspA) in pLY61 from PpspA-LEA1B1 to PpspA-LEA3B3-TGT (Table 3)
pLY64	Change the (PpspA) in pLY61 from PpspA-LEA1B1 to PpspA-LEA3B3-GGT (Table 3)
pLY65	Change the (PpspA) in pLY53 from PpspA-LEA1B1 to PpspA-LEA3B3-CGT (Table 3)
pLY66	Change the (PpspA) in pLY53 from PpspA-LEA1B1 to PpspA-LEA3B3-TGT (Table 3)
pLY67	Change the (PpspA) in pLY53 from PpspA-LEA1B1 to PpspA-LEA3B3-GGT (Table 3)
pLY68	GAATTCGCGGCCGCTTCTAGAGGGGAGACCAGAAACAAAAAAAGGGGAGCGGTTTCCCGCTCCCCTTCAATAATTGGCTCTAGTATTAGTCACCTCCTAGCTGACTCAAATCAATGCGTGTTTCATAAAGACCAGTGATGGATTGATGGATAAGAGTGGCATCTAAAACTTCTTTTGTAGACGTATATCGTTTACGATCAATTGTTGTATCAAAATATTTAAAAGCAGCGGGAGCTCCAAGATTCGTCAACGTAAATAAATGAATAATATTTTCTGCTTGTTCACGTATTGGTTTGTCTCTATGTTTGTTATATGCACTAAGAACTTTATCTAAATTGGCATCTGCTAAAATAACACGCTTAGAAAATTCACTGATTTGCTCAATAATCTCATCTAAAT…
	Prefix/Suffix,PrhaB,Pcon,RBS,PAM,RiboJ,sfGFP,ASVtag,Activator,λN22plus,rhaS,Terminator,tetR,PtetR/tetA,dxCas9,(PpspA),Spacer,sgRNA scaffold
pLY69	Change the module of dxCas9 generator (Table 6) in pLY68 from dxCas9 generator to dCas9 generator (Table 6)
pLY70	Change the module of dCas9 generator (Table 6) in pLY71 from dCas9 generator to dxCas9 generator (Table 6)
pLY71	Change the (PpspA) in pLY1 from PpspA-2G6 to PpspA-LEA3B3 (Table 3)
pLY72	GAATTCGCGGCCGCTTCTAGAGGGGAGACCAGAAACAAAAAAAGGGGAGCGGTTTCCCGCTCCCCTTCAATAATTGGCTCTAGTATTAGTCACCTCCTAGCTGACTCAAATCAATGCGTGTTTCATAAAGACCAGTGATGGATTGATGGATAAGAGTGGCATCTAAAACTTCTTTTGTAGACGTATATCGTTTACGATCAATTGTTGTATCAAAATATTTAAAAGCAGCGGGAGCTCCAAGATTCGTCAACGTAAATAAATGAATAATATTTTCTGCTTGTTCACGTATTGGTTTGTCTCTATGTTTGTTATATGCACTAAGAACTTTATCTAAATTGGCATCTGCTAAAATAACACGCTTAGAAAATTCACTGATTTGCTCAATAATCTCATCTAAAT…
	Prefix/Suffix,RBS,RiboJ,sfGFP,ASVtag,Activator,Terminator,tetR, PtetR/tetA,dxCas9,(PhrpL), constitutive promoter
pLY73	GAATTCGCGGCCGCTTCTAGAGGGGAGACCAGAAACAAAAAAAGGGGAGCGGTTTCCCGCTCCCCTTCAATAATTGGCTCTAGTATTAGTCACCTCCTAGCTGACTCAAATCAATGCGTGTTTCATAAAGACCAGTGATGGATTGATGGATAAGAGTGGCATCTAAAACTTCTTTTGTAGACGTATATCGTTTACGATCAATTGTTGTATCAAAATATTTAAAAGCAGCGGGAGCTCCAAGATTCGTCAACGTAAATAAATGAATAATATTTTCTGCTTGTTCACGTATTGGTTTGTCTCTATGTTTGTTATATGCACTAAGAACTTTATCTAAATTGGCATCTGCTAAAATAACACGCTTAGAAAATTCACTGATTTGCTCAATAATCTCATCTAAAT…
	Prefix/Suffix,RBS,RiboJ,sfGFP,ASVtag,Activator,λN22plus, PrhaB,Pcon,rhaS,Terminator,tetR,PtetR/tetA,dxCas9,(PpspF)
pLY74	AATTCGCGGCCGCTTCTAGAGCCTAGTTGTCTTCATGCATGAAGACAAAATTAATACTAGAGGGACCAAAACGAAAAAAGACGCTTTTCAGCGTCTTATTGTTCGTCTTTGGTACCGAGCTCTAGTAGTGATCTACACTAGCACTATCAGTGTTATTAATTTTTAAAGTATGGGCAATCAATTGCTCCTGTTAAAATTGCTTTAGAAATACTTTGGCAGCGGTTTGTTGTATTGAGTTTCATTTGCGCATTGGTTAAATGGAAAGTGACAGTACGCTCACTGCAACCTAATATTTTTGAAATATCCCAAGAGCTTTTTCCTTCGCATGCCCACGCTAAACATTCTTTTTCTCTTTTGGTTAAATCGTTGTTTGATTTATTATTTGCTATATTTATTTTT…
	luxR,Terminator,RBS,constitutive promoter,(Plux2), Spacer,sgRNA scaffold
pLY75	Replace sgRNA-G6 in pLY74 with sgRNA-mut (Table 5)
pLY76	Replace sgRNA-G6 in pLY74 with sgRNA-LEA2 (Table 5)
pLY77	Replace sgRNA-G6 in pLY74 with sgRNA-LEB2 (Table 5)
pLY78	Replace sgRNA-G6 in pLY74 with sgRNA-B0062-R-LEA2 (Table 5)
pLY79	Replace sgRNA-G6 in pLY74 with sgRNA- ECK120015452-LEA2 (Table 5)
pLY80	Replace sgRNA-G6 in pLY74 with sgRNA- ECK120015957-LEA2 (Table 5)
pLY81	Replace sgRNA-G6 in pLY74 with sgRNA- thr-LEA2 (Table 5)
pLY82	Replace sgRNA-G6 in pLY74 with sgRNA- tetA-LEA2 (Table 5)
pLY83	Replace sgRNA-G6 in pLY74 with sgRNA-B0060-LEA2 (Table 5)
pLY84	Replace sgRNA-G6 in pLY74 with sgRNA-LEA2-WT (Table 5)
pLY85	Replace sgRNA-G6 in pLY74 with sgRNA-LEA2-WTmis1 (Table 5)
pLY86	Replace sgRNA-G6 in pLY74 with sgRNA-LEA2-WTmis2 (Table 5)
pLY87	Replace sgRNA-G6 in pLY74 with sgRNA-LEA2-WTBoxB1 (Table 5)
pLY88	Replace sgRNA-G6 in pLY74 with sgRNA-LEA2-WTBoxB2/3 (Table 5)
pLY89	Replace sgRNA-G6 in pLY74 with sgRNA-LEA2-BoxB1/2/3 (Table 5)
pLY90	Replace sgRNA-G6 in pLY74 with sgRNA-B0062-R-RiboJ-LEA2 (Table 5)
pLY91	Replace sgRNA-G6 in pLY74 with sgRNA-B0062-R-RiboJ-LEA1 (Table 5)
pLY92	Replace sgRNA-G6 in pLY74 with sgRNA-B0062-R-RiboJ-LEB1 (Table 5)
pLY93	Replace sgRNA-G6 in pLY74 with sgRNA-B0062-R-RiboJ-LEA3 (Table 5)
pLY94	Replace sgRNA-G6 in pLY74 with sgRNA-B0062-R-RiboJ-LEB3 (Table 5)
pLY95	Replace sgRNA-G6 in pLY74 with sgRNA-B0062-R-RiboJ-LEA4 (Table 5)
pLY96	Replace sgRNA-G6 in pLY74 with sgRNA-B0062-R-RiboJ-LEB4 (Table 5)
pLY97	Replace sgRNA-G6 in pLY74 with sgRNA-LEA1-WTmis2 (Table 5)
pLY98	Replace sgRNA-G6 in pLY74 with sgRNA-LEB1-WTmis2 (Table 5)
pLY99	Replace sgRNA-G6 in pLY74 with sgRNA-LEA3-WTmis2 (Table 5)
pLY100	Replace sgRNA-G6 in pLY74 with sgRNA-LEB3-WTmis2 (Table 5)
pLY101	Replace sgRNA-G6 in pLY74 with sgRNA-LEA4-WTmis2 (Table 5)
pLY102	Replace sgRNA-G6 in pLY74 with sgRNA-LEB4-WTmis2 (Table 5)
pLY103	Replace sgRNA-G6 in pLY74 with sgRNA-LEA1 (Table 5)
pLY104	GAATTCGCGGCCGCTTCTAGAGCCTAGTTGTCTTCATGCATGAAGACAAAATTAATACTAGAGGGACCAAAACGAAAAAAGACGCTTTTCAGCGTCTTATTGTTCGTCTTTGGTACCGAGCTAGTATTATTGCAGAAAGCCATCCCGTCCCTGGCGAATATCACGCGGTGACCAGTTAAACTCTCGGCGAAAAAGCGTCGAAAAGTGGTTACTGTCGCTGAATCCACAGCGATAGGCGATGTCAGTAACGCTGGCCTCGCTGTGGCGTAGCAGATGTCGGGCTTTCATCAGTCGCAGGCGGTTCAGGTATCGCTGAGGCGTCAGTCCCGTTTGCTGCTTAAGCTGCCGATGTAGCGTACGCAGTGAAAGAGAAAATTGATCCGCCACGGCATCCCAATT…
	Prefix/Suffix,PrhaB,Pcon,RBS,RiboJ,sfGFP,ASVtag,Activator,rhaS,
	Terminator,(PnifH)
pLY105	Replace sgRNA-G6 in pLY74 with sgRNA-LEA3 (Table 5)
pLY106	Replace sgRNA-G6 in pLY74 with sgRNA-LEA4 (Table 5)
pLY107	Replace sgRNA-G6 in pLY74 with sgRNA-LEA5 (Table 5)
pLY108	Replace sgRNA-G6 in pLY74 with sgRNA-LEB1 (Table 5)
pLY109	Replace (PnifH)in pLY104 with PnifJ (Table 3)
pLY110	Replace sgRNA-G6 in pLY74 with sgRNA-LEB3 (Table 5)
pLY111	Replace sgRNA-G6 in pLY74 with sgRNA-LEB4 (Table 5)
pLY112	Replace sgRNA-G6 in pLY74 with sgRNA-LEB5 (Table 5)
pLY113	Replace sgRNA-G6 in pLY74 with sgRNA-H1 (Table 5)
pLY114	Replace sgRNA-G6 in pLY74 with sgRNA-H3 (Table 5)
pLY115	Replace sgRNA-G6 in pLY74 with sgRNA-H4 (Table 5)
pLY116	Replace sgRNA-G6 in pLY74 with sgRNA-H5 (Table 5)
pLY117	Replace sgRNA-G6 in pLY74 with sgRNA-H6 (Table 5)
pLY118	Replace sgRNA-G6 in pLY74 with sgRNA-H7 (Table 5)
pLY119	Replace sgRNA-G6 in pLY74 with sgRNA-H8 (Table 5)
pLY120	Replace sgRNA-G6 in pLY74 with sgRNA-H9 (Table 5)
pLY121	Replace sgRNA-G6 in pLY74 with sgRNA-H10 (Table 5)
pLY122	Replace sgRNA-G6 in pLY74 with sgRNA-PSPA (Table 5)
pLY123	Replace Plux2 in pLY74 with Pbad (Table 3)
pLY124	Replace sgRNA-G6 in PLY123 with sgRNA-G6-2MS2 (Table 5)
pLY125	Replace sgRNA-G6 in pLY74 with sgRNA-xA1 (Table 5)
pLY126	Replace sgRNA-G6 in pLY74 with sgRNA-xB1 (Table 5)
pLY127	Replace sgRNA-G6 in pLY74 with sgRNA-A1 (Table 5)
pLY128	Replace sgRNA-G6 in pLY74 with sgRNA-A2 (Table 5)
pBE1	Replace sgRNA-G6 in PLY123 with sgRNA-E23 (Table 5)
pBE2	Replace sgRNA-G6 in PLY123 with sgRNA-E27 (Table 5)
pLY129	GAATTCGCGGCCGCTTCTAGAGGGGAGACCAGAAACAAAAAAAGGGGAGCGGTTTCCCGCTCCCCTTCAATAATTGGCTCTAGTATTAGTCACCTCCTAGCTGACTCAAATCAATGCGTGTTTCATAAAGACCAGTGATGGATTGATGGATAAGAGTGGCATCTAAAACTTCTTTTGTAGACGTATATCGTTTACGATCAATTGTTGTATCAAAATATTTAAAAGCAGCGGGAGCTCCAAGATTCGTCAACGTAAATAAATGAATAATATTTTCTGCTTGTTCACGTATTGGTTTGTCTCTATGTTTGTTATATGCACTAAGAACTTTATCTAAATTGGCATCTGCTAAAATAACACGCTTAGAAAATTCACTGATTTGCTCAATAATCTCATCTAAAT…
	Prefix/Suffix,PrhaB,Pcon,RBS,Violacein genes,
	ASVtag,Activator,rhaS,λN22plus,Terminator,tetR,
	PtetR/tetA,dxCas9,(PpspA)
pLY130	GAATTCGCGGCCGCTTCTAGAGGAAGACAAAATTGGAAACACAGAAAAAAGCCCGCACCTGACAGTGCGGGCTTTTTTTTTCGACCAAAGGTACTAGAGTTGACGGCTAGCTCAGTCCTAGGTACAGTGCTAGCTACTAGAGTCTGAGGTCTGGAAGATGTTTGAGAGCTAGGGCCCTGAAGAAGGGCCCTAGCAAGTTCAAATAAGGCTAGTCCGTTATCAACTTGGGCCCTGAAGAAGGGCCCAAGTGGCACCGAGTCGGTGCTTTTTTTGAAGTAGCTTGTCTTCTACTAGTAGCGGCCGCTGCAG
	Prefix/Suffix,BbsI site,Terminator,Spacer,sgRNA scaffold,constitutive promoter
pLY131	GAATTCGCGGCCGCTTCTAGAGGAAGACAATAGCGGAAACACAGAAAAAAGCCCGCACCTGACAGTGCGGGCTTTTTTTTTCGACCAAAGGTACTAGAGTTGACGGCTAGCTCAGTCCTAGGTACAGTGCTAGCTACTAGAATTTTTGAGACGTTGTTTTGGTTTGAGAGCTAGGGCCCTGAAGAAGGGCCCTAGCAAGTTCAAATAAGGCTAGTCCGTTATCAACTTGGGCCCTGAAGAAGGGCCCAAGTGGCACCGAGTCGGTGCTTTTTTTGAAGCCTATTGTCTTCTACTAGTAGCGGCCGCTGCAG
	Prefix/Suffix,BbsI site,Terminator,Spacer,sgRNA scaffold,constitutive promoter
pLY132	GAATTCGCGGCCGCTTCTAGAGGAAGACAACCTAGGAAACACAGAAAAAAGCCCGCACCTGACAGTGCGGGCTTTTTTTTTCGACCAAAGGTACTAGAGTTGACGGCTAGCTCAGTCCTAGGTACAGTGCTAGCTACTAGAGCATAGTTCGTTTCCCATGTTTGAGAGCTAGGGCCCTGAAGAAGGGCCCTAGCAAGTTCAAATAAGGCTAGTCCGTTATCAACTTGGGCCCTGAAGAAGGGCCCAAGTGGCACCGAGTCGGTGCTTTTTTTAAAGACGTTTGTCTTCTACTAGTAGCGGCCGCTGCAG
	Prefix/Suffix,BbsI site,Terminator,Spacer,sgRNA scaffold,constitutive promoter
pLY133	GAATTCGCGGCCGCTTCTAGAGGAAGACAAACGTGGAAACACAGAAAAAAGCCCGCACCTGACAGTGCGGGCTTTTTTTTTCGACCAAAGGTACTAGAGTTGACGGCTAGCTCAGTCCTAGGTACAGTGCTAGCTACTAGAGTGATCGTTCGGAAATAAGTTTGAGAGCTAGGGCCCTGAAGAAGGGCCCTAGCAAGTTCAAATAAGGCTAGTCCGTTATCAACTTGGGCCCTGAAGAAGGGCCCAAGTGGCACCGAGTCGGTGCTTTTTTTGAAGGACATTGTCTTCTACTAGTAGCGGCCGCTGCA
	Prefix/Suffix,BbsI site,Terminator,Spacer,sgRNA scaffold,constitutive promoter
pLY134	GAATTCGCGGCCGCTTCTAGAGGAAGACAAGACAGGAAACACAGAAAAAAGCCCGCACCTGACAGTGCGGGCTTTTTTTTTCGACCAAAGGTACTAGAGTTGACGGCTAGCTCAGTCCTAGGTACAGTGCTAGCTACTAGAGGGATGAATATATAAGTGGTTTGAGAGCTAGGGCCCTGAAGAAGGGCCCTAGCAAGTTCAAATAAGGCTAGTCCGTTATCAACTTGGGCCCTGAAGAAGGGCCCAAGTGGCACCGAGTCGGTGCTTTTTTTGAAGCTAGTTGTCTTCTACTAGTAGCGGCCGCTGCAG
	Prefix/Suffix,BbsI site,Terminator,Spacer,sgRNA scaffold,constitutive promoter
pLY135	GAATTCGCGGCCGCTTCTAGAGGAAGACAAAATTGGAAACACAGAAAAAAGCCCGCACCTGACAGTGCGGGCTTTTTTTTTCGACCAAAGGTACTAGAGTTGACGGCTAGCTCAGTCCTAGGTACAGTGCTAGCTACTAGAGATACCAGCACCAACAATGCAGATATGTTTTAGAGCTAGAAATAGCAAGTTAAAATAAGGCTAGTCCGTTATCAACTTGAAAAAGTGGCACCGAGTCGGTGCTTTTTTTGAAGTAGCTTGTCTTCTACTAGTAGCGGCCGCTGCAG
	Prefix/Suffix,BbsI site,Terminator,Spacer,sgRNA scaffold,constitutive promoter
pLY136	GAATTCGCGGCCGCTTCTAGAGGAAGACAACCTAGGAAACACAGAAAAAAGCCCGCACCTGACAGTGCGGGCTTTTTTTTTCGACCAAAGGTACTAGAGTTGACGGCTAGCTCAGTCCTAGGTACAGTGCTAGCTACTAGAGGTTGGGATGCGAAAACCAGACCAGCGTTTTAGAGCTAGAAATAGCAAGTTAAAATAAGGCTAGTCCGTTATCAACTTGAAAAAGTGGCACCGAGTCGGTGCTTTTTTTAAAGACGTTTGTCTTCTACTAGTAGCGGCCGCTGCAG
	Prefix/Suffix,BbsI site,Terminator,Spacer,sgRNA scaffold,constitutive promoter
pLY137	GAATTCGCGGCCGCTTCTAGAGGAAGACAAGACAGGAAACACAGAAAAAAGCCCGCACCTGACAGTGCGGGCTTTTTTTTTCGACCAAAGGTACTAGAGTTGACGGCTAGCTCAGTCCTAGGTACAGTGCTAGCTACTAGAGTAACCTCTCTTAGCCAAGTAGATAGGTTTTAGAGCTAGAAATAGCAAGTTAAAATAAGGCTAGTCCGTTATCAACTTGAAAAAGTGGCACCGAGTCGGTGCTTTTTTTGAAGCTAGTTGTCTTCTACTAGTAGCGGCCGCTGCAG
	Prefix/Suffix,BbsI site,Terminator,Spacer,sgRNA scaffold,constitutive promoter
pLY138	Replace Promoter J23100 in pLY130 with Promoter J23108 (Table 3)
pLY139	Replace Promoter J23100 in pLY131 with Promoter J23108 (Table 3)
pLY140	Replace Promoter J23100 in pLY132 with Promoter J23108 (Table 3)
pLY141	Replace Promoter J23100 in pLY133 with Promoter J23108 (Table 3)
pLY142	Replace Promoter J23100 in pLY134 with Promoter J23108 (Table 3)
pLY143	Replace Promoter J23100 in pLY130 with Promoter J23114 (Table 3)
pLY144	Replace Promoter J23100 in pLY131 with Promoter J23114 (Table 3)
pLY145	Replace Promoter J23100 in pLY132 with Promoter J23114 (Table 3)
pLY146	Replace Promoter J23100 in pLY133 with Promoter J23114 (Table 3)
pLY147	Replace Promoter J23100 in pLY134 with Promoter J23114 (Table 3)
pLY148	Replace Promoter PnifH in pLY51 with Plux2 (Table 3)
pLY149	Intermediate cloned circuit of pLY53
pLY150	Change the (PpspA)in pLY8 from PpspA-G6 to PpspA-0 (Table 3)
pLY151	Intermediate cloned circuit of pLY1
pLY152	Intermediate cloned circuit of pLY2
pLY153	Intermediate cloned circuit of pLY152
pLY154	GAATTCGCGGCCGCTTCTAGAGCCTAGTTGTCTTCATGCATGAAGACAAAATTAATACTAGAGGGACCAAAACGAAAAAAGACGCTTTTCAGCGTCTTATTGTTCGTCTTTGGTACCGAGCTAGTATTATTGCAGAAAGCCATCCCGTCCCTGGCGAATATCACGCGGTGACCAGTTAAACTCTCGGCGAAAAAGCGTCGAAAAGTGGTTACTGTCGCTGAATCCACAGCGATAGGCGATGTCAGTAACGCTGGCCTCGCTGTGGCGTAGCAGATGTCGGGCTTTCATCAGTCGCAGGCGGTTCAGGTATCGCTGAGGCGTCAGTCCCGTTTGCTGCTTAAGCTGCCGATGTAGCGTACGCAGTGAAAGAGAAAATTGATCCGCCACGGCATCCCAATT…
	Prefix/Suffix,PrhaB,Pcon,RBS,RiboJ,sfGFP,ASVtag,Activator,rhaS,Terminator,(PhrpL)
pLY155	GAATTCGCGGCCGCTTCTAGAGGGGAGACCAGAAACAAAAAAAGGGGAGCGGTTTCCCGCTCCCCTTCAATAATTGGCTCTAGTATTAGTCACCTCCTAGCTGACTCAAATCAATGCGTGTTTCATAAAGACCAGTGATGGATTGATGGATAAGAGTGGCATCTAAAACTTCTTTTGTAGACGTATATCGTTTACGATCAATTGTTGTATCAAAATATTTAAAAGCAGCGGGAGCTCCAAGATTCGTCAACGTAAATAAATGAATAATATTTTCTGCTTGTTCACGTATTGGTTTGTCTCTATGTTTGTTATATGCACTAAGAACTTTATCTAAATTGGCATCTGCTAAAATAACACGCTTAGAAAATTCACTGATTTGCTCAATAATCTCATCTAAAT…
	Prefix/Suffix,PrhaB,Pcon,RBS,gfp,mCherry,bfp,Activator,rhaS,λN22plus,Terminator,tetR,PtetR/tetA,dxCas9,(PpspA)
pLY156	Change the (PpspA) in pLY61 from PpspA-LEA1B1 to PpspA-LEA3B3-AGT (Table 3)
pLY157	Change the (PpspA) in pLY53 from PpspA-LEA1B1 to PpspA-LEA3B3-AGT (Table 3)
pLY158	Change the (PpspA) in pLY61 from PpspA-LEA1B1 to PpspA-LEA3B3 (Table 3)
pLY159	Change the module of dxCas9 generator (Table 6) in pLY73 from dxCas9 generator to dCas9 generator (Table 6)
pLY160	Change the module of dxCas9 generator (Table 6) in pLY72 from dxCas9 generator to dCas9 generator (Table 6)
