# Supplementary material for: Engineered CRISPRa enables programmable eukaryote-like gene activation in bacteria
Source: Nat Commun. 2019 Aug 26;10:3693. doi: 10.1038/s41467-019-11479-0 (PMC6710252; doi:10.1038/s41467-019-11479-0)
Supplement: Supplementary file 6 — Source Data [file 41467_2019_11479_MOESM6_ESM.xlsx]

## Sheet: Fig1c
Raw Data	sgRNA	+	mis	+	-	+	-	+	-	-	NC
	activator	+	+	+	+	-	+	-	-	-	NC
	dCas9	+	+	-	+	+	-	-	+	-	NC
	repeat1	3458	122	104	119	77.2	102	75	73.7	73.3	73.6
	repeat2	3556	116	99.8	119	75.1	100	74.8	72.6	73.6	73.6
	repeat3	3403	112	101	122	75.8	100	74.2	73.6	73.6	73.3
Corrected by NC	sgRNA	+	mis	+	-	+	-	+	-	-
	activator	+	+	+	+	-	+	-	-	-
	dCas9	+	+	-	+	+	-	-	+	-
	repeat1	3384.4	48.4	30.4	45.4	3.6	28.4	1.4	0.1	-0.3
	repeat2	3482.4	42.4	26.2	45.4	1.5	26.4	1.2	-1	0
	repeat3	3329.7	38.7	27.7	48.7	2.5	26.7	0.9	0.3	0.3
	Average	3472.33	116.667	101.6	120	76.0333	100.667	74.6667	73.3	73.5	73.5
	Corrected by NC	3398.83	43.1667	28.1	46.5	2.53333	27.1667	1.16667	-0.2	0

## Sheet: Fig1d
Raw Data	sgRNA	+	+	-	+	-	+	-	-	NC
	activator	+	+	+	-	+	-	-	-	NC
	dCas9	+	-	+	+	-	-	+	-	NC
	repeat1	3204	930	534	82.8	171	82.4	80	79.4	79.8
	repeat2	3350	975	501	82.3	176	81.1	79.4	78.9	78.6
	repeat3	2956	930	502	82.5	181	81.8	80	79.6	79.5
Corrected by NC	sgRNA	+	+	-	+	-	+	-	-
	activator	+	+	+	-	+	-	-	-
	dCas9	+	-	+	+	-	-	+	-
		3124.2	850.2	454.2	3	91.2	2.6	0.2	-0.4
		3271.4	896.4	422.4	3.7	97.4	2.5	0.8	0.3
		2876.5	850.5	422.5	3	101.5	2.3	0.5	0.1

## Sheet: Fig1e, Sup Fig3a
Raw Data				rhamnose(mM)	Off	Off	Off	0.00	0.00	0.00	0.05	0.05	0.05	0.10	0.10	0.10	0.20	0.20	0.20	0.39	0.39	0.39	NC	NC	NC
	UAS	dCas9	sgRNA	activator	repeat1	repeat2	repeat3	repeat1	repeat2	repeat3	repeat1	repeat2	repeat3	repeat1	repeat2	repeat3	repeat1	repeat2	repeat3	repeat1	repeat2	repeat3	repeat1	repeat2	repeat3
	mut	Ø	Ø	WT	87.3	88.1	87.9	88.1	87.9	88.2	521	522	560	1105	1249	1319	3078	3602	3846	7953	9096	9094	80.2	78.4	77.8
	mut	+	mut	PspFN::λN22Plus	81.5	81.5	81.9	80.8	80.3	79.6	1341	1365	1445	2502	2691	2732	4333	4556	4610	7151	6966	7266	80.2	78.4	77.8
	2G6	+	G6	PspFN::λN22Plus	79.2	78.6	81.4	79.9	80.7	82.8	757	1109	897	1207	1863	1387	1958	3267	2276	3160	5156	3645	79.7	78.2	80.6
	mut	+	G6	PspFN::λN22Plus	82	80.8	81	81.9	81.3	81.4	109	105	104	123	122	120	154	151	156	228	228	235	80.2	78.4	77.8
	2G6	+	mut	PspFN::λN22Plus	81.3	78.8	78.5	79.4	78.9	79.6	93.5	92.7	91.9	104	105	103	133	126	132	192	261	193	80.2	78.4	77.8
	mut	+	Ø	PspFN::λN22Plus	82	81.9	82.7	81.8	81	81.5	92.8	89.8	92.6	103	100	101	127	125	127	173	178	176	80.2	78.4	77.8
	2G6	+	Ø	PspFN::λN22Plus	79.6	79	81.1	79.4	78.5	80.9	81.5	82.4	86.3	85.2	84.8	89	94.1	96.2	102	123	124	138	79.7	78.2	80.6
Corrected by NC				rhamnose(mM)	Average(Off)-A(NC)	Average(On)-A(NC)		0.00	0.00	0.00	0.05	0.05	0.05	0.10	0.10	0.10	0.20	0.20	0.20	0.39	0.39	0.39
	UAS	dCas9	sgRNA	activator				repeat1	repeat2	repeat3	repeat1	repeat2	repeat3	repeat1	repeat2	repeat3	repeat1	repeat2	repeat3	repeat1	repeat2	repeat3
	mut	Ø	Ø	WT	8.96667	8635.53		7.9	9.5	10.4	440.8	443.6	482.2	1024.8	1170.6	1241.2	2997.8	3523.6	3768.2	7872.8	9017.6	9016.2
	mut	+	mut	PspFN::λN22Plus	2.83333	7048.87		0.6	1.9	1.8	1260.8	1286.6	1367.2	2421.8	2612.6	2654.2	4252.8	4477.6	4532.2	7070.8	6887.6	7188.2
	2G6	+	G6	PspFN::λN22Plus	0.233333	3907.5		0.2	2.5	2.2	677.3	1030.8	816.4	1127.3	1784.8	1306.4	1878.3	3188.8	2195.4	3080.3	5077.8	3564.4
	mut	+	G6	PspFN::λN22Plus	2.46667	151.533		1.7	2.9	3.6	28.8	26.6	26.2	42.8	43.6	42.2	73.8	72.6	78.2	147.8	149.6	157.2
	2G6	+	mut	PspFN::λN22Plus	0.733333	136.533		-0.8	0.5	1.8	13.3	14.3	14.1	23.8	26.6	25.2	52.8	47.6	54.2	111.8	182.6	115.2
	mut	+	Ø	PspFN::λN22Plus	3.4	96.8667		1.6	2.6	3.7	12.6	11.4	14.8	22.8	21.6	23.2	46.8	46.6	49.2	92.8	99.6	98.2
	2G6	+	Ø	PspFN::λN22Plus	0.4	48.8333		-0.299995	0.300003	0.300003	1.8	4.2	5.7	5.5	6.60001	8.4	14.4	18	21.4	43.3	45.8	57.4

## Sheet: Fig2a
Raw Data		Off	Off	Off	On	On	On
		repeat1	repeat2	repeat3	repeat1	repeat2	repeat3
	0	425	519	527	6429	6093	5926
	1	287	306	316	4202	3977	4266
	2	267	278	300	3672	3519	3631
	3	174	179	189	2164	2145	2688
	4	176	174	190	1421	1437	1463
	5	200	230	235	2259	2129	2107
	6	284	320	341	4592	4367	4446
	7	421	420	473	8255	7626	8119
	8	676	701	818	15700	14900	15600
	9	743	646	650	18700	17400	18300
	10	861	737	815	13300	13100	13000
	15	267	265	256	2832	2690	2807
	20	763	683	717	14000	13300	13200
	25	255	245	248	2347	2082	2171
	30	579	621	527	9643	9713	9282
	35	216	196	211	1453	1160	1203
	40	445	383	390	5979	5283	5673
	NC	74.6	76.6	75	74.6	76.6	75
Corrected by NC		Off	Off	Off	On	On	On
		repeat1	repeat2	repeat3	repeat1	repeat2	repeat3
	0	349.6	443.6	451.6	6353.6	6017.6	5850.6
	1	211.6	230.6	240.6	4126.6	3901.6	4190.6
	2	191.6	202.6	224.6	3596.6	3443.6	3555.6
	3	98.6	103.6	113.6	2088.6	2069.6	2612.6
	4	100.6	98.6	114.6	1345.6	1361.6	1387.6
	5	124.6	154.6	159.6	2183.6	2053.6	2031.6
	6	208.6	244.6	265.6	4516.6	4291.6	4370.6
	7	345.6	344.6	397.6	8179.6	7550.6	8043.6
	8	600.6	625.6	742.6	15624.6	14824.6	15524.6
	9	667.6	570.6	574.6	18624.6	17324.6	18224.6
	10	785.6	661.6	739.6	13224.6	13024.6	12924.6
	15	191.6	189.6	180.6	2756.6	2614.6	2731.6
	20	687.6	607.6	641.6	13924.6	13224.6	13124.6
	25	179.6	169.6	172.6	2271.6	2006.6	2095.6
	30	503.6	545.6	451.6	9567.6	9637.6	9206.6
	35	140.6	120.6	135.6	1377.6	1084.6	1127.6
	40	369.6	307.6	314.6	5903.6	5207.6	5597.6

## Sheet: Fig2b
Raw Data		- sgRNA - dCas9			- sgRNA + dCas9			+ sgRNA + dCas9
		repeat1	repeat2	repeat3	repeat1	repeat2	repeat3	repeat1	repeat2	repeat3
	No terminator	468	405	407	3244	1802	1940	7334	6160	6335
T7	tetA	383	365	354	1549	1021	1011	7524	6593	6765
T8	BBa_B0060	352	362	345	659	507	497	7051	5109	5338
T5	ECK120015957	633	514	521	4146	3247	3212	6851	6292	6432
T3	ECK120015452	548	464	463	1521	1290	1287	6496	5299	5342
T6	Tthr	328	350	326	899	415	393	4082	2358	2276
T2	BBa_B0062-R	352	356	341	612	495	489	7676	6950	6949
	NC	80	79.1	78.6
Corrected by NC		- sgRNA - dCas9			- sgRNA + dCas9			+ sgRNA + dCas9
		repeat1	repeat2	repeat3	repeat1	repeat2	repeat3	repeat1	repeat2	repeat3
	No terminator	388	325.9	328.4	3164	1722.9	1861.4	7254	6080.9	6256.4
T7	tetA	303	285.9	275.4	1469	941.9	932.4	7444	6513.9	6686.4
T8	BBa_B0060	272	282.9	266.4	579	427.9	418.4	6971	5029.9	5259.4
T5	ECK120015957	553	434.9	442.4	4066	3167.9	3133.4	6771	6212.9	6353.4
T3	ECK120015452	468	384.9	384.4	1441	1210.9	1208.4	6416	5219.9	5263.4
T6	Tthr	248	270.9	247.4	819	335.9	314.4	4002	2278.9	2197.4
T2	BBa_B0062-R	272	276.9	262.4	532	415.9	410.4	7596	6870.9	6870.4

## Sheet: Fig2c
Raw Data
		- sgRNA - dCas9			- sgRNA + dCas9			+ sgRNA + dCas9
		repeat1	repeat2	repeat3	repeat1	repeat2	repeat3	repeat1	repeat2	repeat3
M1	WT	500	479	421	2634	1820	1703	7102	7067	6299
M2	mis1	646	609	496	3025	2164	2184	7845	7748	7632
M3	mis2	341	352	327	624	524	482	6006	5890	4461
	NC	81.4	79.2	79.2
		- sgRNA - dCas9			- sgRNA + dCas9			+ sgRNA + dCas9
		repeat1	repeat2	repeat3	repeat1	repeat2	repeat3	repeat1	repeat2	repeat3
	WT	418.6	399.8	341.8	2552.6	1740.8	1623.8	7020.6	6987.8	6219.8
	mis1	564.6	529.8	416.8	2943.6	2084.8	2104.8	7763.6	7668.8	7552.8
	mis2	259.6	272.8	247.8	542.6	444.8	402.8	5924.6	5810.8	4381.8

## Sheet: Fig2d
Raw Data
		-AHL (sgRNA) -aTc (dCas9)			-AHL (sgRNA) +aTc (dCas9)			+AHL (sgRNA) +aTc (dCas9)
		repeat1	repeat2	repeat3	repeat1	repeat2	repeat3	repeat1	repeat2	repeat3
	Tetra+2	271	282	235	1195	1173	921	3959	4104	3510
	2	197	212	193	259	267	234	437	466	389
	2+Extra	198	207	199	249	265	242	611	592	525
	Tetra+2	230	279	232	1247	1248	969	4109	4081	3597
	Tetra+2+Extra	216	230	204	1120	1013	790	4915	4467	3943
	AC	76.8	74.7	79.4
			-AHL (sgRNA) -aTc (dCas9)			-AHL (sgRNA) +aTc (dCas9)			-AHL (sgRNA) +aTc (dCas9)
		repeat1	repeat2	repeat3	repeat1	repeat2	repeat3	repeat1	repeat2	repeat3
	Tetra+2	194.2	207.3	155.6	1118.2	1098.3	841.6	3882.2	4029.3	3430.6
	2	120.2	137.3	113.6	182.2	192.3	154.6	360.2	391.3	309.6
	2+Extra	121.2	132.3	119.6	172.2	190.3	162.6	534.2	517.3	445.6
	Tetra+2	153.2	204.3	152.6	1170.2	1173.3	889.6	4032.2	4006.3	3517.6
	Tetra+2+Extra	139.2	155.3	124.6	1043.2	938.3	710.6	4838.2	4392.3	3863.6

## Sheet: Fig3a
Raw Data
	sgRNA	-			-			+			+
	dCas9	-			+			-			+
	activator	-			+			+			+
		repeat1	repeat2	repeat3	repeat1	repeat2	repeat3	repeat1	repeat2	repeat3	repeat1	repeat2	repeat3
	PpspA	79.6	79.9	79.7	347	277	242	573	403	414	1197	1100	1214
	NC	78.8	78.5	78.2
Corrected by NC	sgRNA	-			-			+			+
	dCas9	-			+			-			+
	activator	-			+			+			+
		repeat1	repeat2	repeat3	repeat1	repeat2	repeat3	repeat1	repeat2	repeat3	repeat1	repeat2	repeat3
	PpspA	0.8	1.4	1.5	268.2	198.5	163.8	494.2	324.5	335.8	1118.2	1021.5	1135.8
Raw Data	sgRNA	-			-			+			+
	dCas9	-			+			-			+
	activator	-			+			+			+
		repeat1	repeat2	repeat3	repeat1	repeat2	repeat3	repeat1	repeat2	repeat3	repeat1	repeat2	repeat3
	PhrpL	80.3	80.5	80	110	113	110	137	149	142	179	187	179
	NC	80.3	80.6	80.7
Corrected by NC	sgRNA	-			-			+			+
	dCas9	-			+			-			+
	activator	-			+			+			+
		repeat1	repeat2	repeat3	repeat1	repeat2	repeat3	repeat1	repeat2	repeat3	repeat1	repeat2	repeat3
	PhrpL	0	-0.1	-0.7	29.7	32.4	29.3	56.7	68.4	61.3	98.7	106.4	98.3
Raw Data	sgRNA	-			-			+
	dCas9	-			+			+
	activator	-			+			+
		repeat1	repeat2	repeat3	repeat1	repeat2	repeat3	repeat1	repeat2	repeat3
	PnifHH1	80	80.9	81.3	84.3	81.4	92	110	111	124
	NC	78.8	77.7	79.3
Corrected by NC	sgRNA	-			-			+
	dCas9	-			+			+
	activator	-			+			+
		repeat1	repeat2	repeat3	repeat1	repeat2	repeat3	repeat1	repeat2	repeat3
	PnifHH1	1.2	3.2	2	5.5	3.7	12.7	31.2	33.3	44.7
Raw Data	sgRNA	-			-			+
	dCas9	-			+			+
	activator	-			+			+
		repeat1	repeat2	repeat3	repeat1	repeat2	repeat3	repeat1	repeat2	repeat3
	PnifJH7	85.5	88.1	87.5	87.4	93.8	93.8	120	159	170
	NC	78.9	75.9	79.6
Corrected by NC	sgRNA	-			-			+
	dCas9	-			+			+
	activator	-			+			+
		repeat1	repeat2	repeat3	repeat1	repeat2	repeat3	repeat1	repeat2	repeat3
	PnifJH7	6.6	12.2	7.9	8.5	17.9	14.2	41.1	83.1	90.4
Raw Data	sgRNA	-			-			+
	dCas9	-			+			+
	activator	-			+			+
		repeat1	repeat2	repeat3	repeat1	repeat2	repeat3	repeat1	repeat2	repeat3
	PnifJH9	87.3	88.3	87.8	89.3	97.6	100	142	175	183
	NC	78.9	75.9	79.6
Corrected by NC	sgRNA	-			-			+
	dCas9	-			+			+
	activator	-			+			+
		repeat1	repeat2	repeat3	repeat1	repeat2	repeat3	repeat1	repeat2	repeat3
	PnifJH9	8.4	12.4	8.2	10.4	21.7	20.4	63.1	99.1	103.4

## Sheet: Fig3b
Raw Data		AHL - aTc -			AHL - aTc +			AHL + aTc +
		repeat1	repeat2	repeat3	repeat1	repeat2	repeat3	repeat1	repeat2	repeat3
	PnifH H1	86.7	84.7	85.4	87.6	85.2	86	118	113	114
	PnifH 	82.1	81.9	81.7	81.4	82.2	81.4	81.3	81.4	81
	PnifJ H7	86.8	89	87.9	87.2	87.6	86.8	115	114	112
	PnifJ H9	86.4	88.3	87.1	85.6	87.9	87	91.5	90	90.2
	PnifJ 	81.8	81.7	81.5	81.3	81.1	81.7	81.6	81.5	81.2
	NC	80.5	80.1	80.7
Corrected by NC		AHL - aTc -			AHL - aTc +			AHL + aTc +
		repeat1	repeat2	repeat3	repeat1	repeat2	repeat3	repeat1	repeat2	repeat3
	PnifH H1	6.2	4.6	4.7	7.1	5.1	5.3	37.5	32.9	33.3
	PnifH 	1.6	1.8	1	0.9	2.1	0.7	0.8	1.3	0.3
	PnifJ H7	6.3	8.9	7.2	6.7	7.5	6.1	34.5	33.9	31.3
	PnifJ H9	5.9	8.2	6.4	5.1	7.8	6.3	11	9.9	9.5
	PnifJ 	1.3	1.6	0.8	0.8	1	1	1.1	1.4	0.5

## Sheet: Fig3c, Sup fig8
Raw Data		Off			On
core	Loop	repeat1	repeat2	repeat3	repeat1	repeat2	repeat3
PglnAp2	PglnAp2	506	521	537	761	762	780
PglnAp2	PhrpL	172	159	169	445	442	456
PglnAp2	PnifLA	478	428	462	1013	983	1028
PpspA	PglnAp2	393	372	390	628	620	635
PpspA	PhrpL	208	190	209	749	750	760
PpspA	PnifLA	425	397	431	977	966	1035
PflhDp2	PglnAp2	89.9	88.7	89.9	81.8	84.9	85.2
PflhDp2	PhrpL	87	85.8	85.8	82.3	82.1	83
PflhDp2	PnifLA	86	85.6	87.6	83.8	86.3	85.7
	NC	78.4	78.2	78.3
Corrected by NC
core	Loop
PglnAp2	PglnAp2	427.6	442.8	458.7	682.6	683.8	701.7
PglnAp2	PhrpL	93.6	80.8	90.7	366.6	363.8	377.7
PglnAp2	PnifLA	399.6	349.8	383.7	934.6	904.8	949.7
PpspA	PglnAp2	314.6	293.8	311.7	549.6	541.8	556.7
PpspA	PhrpL	129.6	111.8	130.7	670.6	671.8	681.7
PpspA	PnifLA	346.6	318.8	352.7	898.6	887.8	956.7
PflhDp2	PglnAp2	11.5	10.5	11.6	3.4	6.7	6.9
PflhDp2	PhrpL	8.6	7.6	7.5	3.9	3.9	4.7
PflhDp2	PnifLA	7.6	7.4	9.3	5.4	8.1	7.4

[truncated: 25 more sheets: Fig3d, Fig4a, Fig4b, Sup fig11b, Fig4c, Fig5a, Sup Fig. 12c, Fig5b, Fig5c, Sup Fig12a,b, Fig5d, Fig5e, Fig7b,c, Fig7d, Sup Fig. 1, Sup Fig.2, Sup Fig. 3b, Sup Fig.9, Sup Fig.4, Sup Fig.5, Sup Fig.6, Sup Fig. 7, Sup Fig. 10 …]
